# Supplementary material for: Proteomics, toxicity and antivenom neutralization of Sri Lankan and Indian Russell’s viper (Daboia russelii) venoms
Source: J Venom Anim Toxins Incl Trop Dis. 2021 Apr 30;27:e20200177. doi: 10.1590/1678-9199-JVATITD-2020-0177 (PMC8092856; doi:10.1590/1678-9199-JVATITD-2020-0177)
Supplement: Additional file 3. [file 1678-9199-jvatitd-27-e20200177-s3.xlsx]

## Sheet: Legend
J Venom Anim Toxins incl Trop Dis https://doi.org/10.1590/1678-9199-JVATITD-2020-0105 Supplementary Material to “Proteomics, toxicity and antivenom neutralization of Sri Lankan and Indian Russell’s viper (Daboia russelii) venoms”

## Sheet: DrSL
Mass spectrometry information of Sri Lankan Daboia russelii HPLC-eluted venom fractions from nano-ESI-LCMS/MS													Mass spectrometry information of Sri Lankan Daboia russelii HPLC-eluted venom fractions from nano-ESI-LCMS/MS
Fraction	Group	Subgroup	Spectra	Distinct peptides	Distinct summed MS/MS search score	% AA coverage	Total protein spectral intensity	Mean protein spectral intensity	Protein MW (Da)	Protein pI	Species	Database accession	Protein name	z	Score	Fwd-Rev Score	SPI (%)	Spectrum intensity	Sequence	RT (min)	Peak width (sec)	Averagine chi squared	m/z Measured (Da)	Peptide pI	Relative abundance (% in fraction)	Relative abundance (% fraction in chromatogram)	Relative abundance (% overall)
1	1	1.1	2	2	31.19	21.5	113000	56500	15172.7	9.6	D. russelii	CL1276.Contig1_DRSL	Snake venom metalloprotease inhibitor precursor												1	0.016904	0.016904
														3	16.89	16.89	72.9	14300	(R)GDNQPPNKRPPDGCFGHKIDR(I)	6.42	10.81	0.97	802.39	8.6
														2	14.3	14.3	84.6	98700	(K)AALAVPKPPK(A)	7.98	10.91	0.98	496.319	10
						Total		56500																	1
2	1	1.1	6	4	84.81	33.3	12200000	2038200	10473.8	9.75	D. russelii	Q2ES48	Kunitz-type serine protease inhibitor 3												0.669085	0.021339	0.0142776
														2	28.72	25.32	100	964000	(K)EFIYGGCHGNANNFPTR(D)	8.55	10.81	1	977.437	6.85
														3	24.1	24.1	86.9	6970000	(K)EFIYGGCHGNANNFPTR(D)	8.57	16.22	0.99	651.961	6.85
														3	23.17	23.17	91	522000	(K)CKEFIYGGCHGNANNFPTR(D)	8.03	10.94	0.99	748.003	8.6
														2	17.01	8.16	84.5	3550000	(R)SFYYDSESK(K)	7.43	11.19	1	563.242	4.37
														3	15.91	15.91	78.7	165000	(K)EFIYGGCHGNANNFPTRDK(C)	8.08	26.91	0.99	733.001	6.85
														2	11.49	11.49	73	58200	(K)CKEFIYGGCHGNANNFPTR(D)	8.03	5.53	1	1121.5	8.6
2	2	2.1	3	3	43.86	21.5	2130000	939000	15172.7	9.6	D. russelii	CL1276.Contig1_DRSL	Snake venom metalloprotease inhibitor precursor												0.308248	0.021339	0.0065777
														3	16.23	8.81	83.9	1300000	(R)GDNQPPNKRPPDGCFGHKIDR(I)	6.22	16.72	1	802.392	8.6
														3	15.6	15.6	75.5	578000	(R)GDNQPPNKRPPDGCFGHK(I)	5.58	32.55	0.96	674.321	8.6
														3	12.03	12.03	81.9	249000	(K)AALAVPKPPK(A)	7.8	5.66	1	331.217	10
2	3	3.1	2	2	36.9	53.4	138000	69050	8258	4.61	T. gramineus	P62383	Disintegrin trigramin-gamma												0.0226672	0.021339	0.000483696
														3	19.37	15.36	91.4	120000	(R)ARGDDLDDYCNGISAGCPR(N)	8.15	16.34	0.94	704.634	4.14
														2	17.53	17.53	79.9	18100	(K)LLPGAQCGEGLCCDQCSFMK(K)	9.7	10.82	0.86	1165.99	4.37
						Total		3046250																	1
3	1	1.1	10	8	140.09	45.2	27400000	4665600	9759	9.39	D. russelii	Q2ES48	Kunitz-type serine protease inhibitor 3												0.366229	0.041993	0.0153791
														2	28.72	25.31	100	7110000	(K)EFIYGGCHGNANNFPTR(D)	7.85	27.79	1	977.446	6.85
														2	25.97	25.97	100	414000	(K)EFIYGGCHGNANNFPTRDK(C)	7.47	16.72	1	1099.01	6.85
														2	25.19	25.19	94	405000	(K)CKEFIYGGCHGNANNFPTR(D)	7.47	11.19	0.99	1121.51	8.6
														3	25.07	25.07	95.4	3820000	(K)CKEFIYGGCHGNANNFPTR(D)	7.47	11.19	0.99	748.009	8.6
														3	21.53	21.53	86.3	6990000	(K)FCYLPADPGECMAYIR(S)	10.73	10.93	0.95	654.959	4.37
														3	19.95	19.95	92.6	760000	(K)CKEFIYGGCHGNANNFPTRDK(C)	7.05	5.66	1	829.05	8.5
														2	19.09	19.09	81.7	7550000	(K)FCYLPADPGECMAYIR(S)	10.77	5.53	0.91	981.933	4.37
														3	18.73	18.73	81.8	377000	(K)KCKEFIYGGCHGNANNFPTR(D)	7	5.66	0.98	790.701	9.7
														2	17.51	9.52	84.9	1830000	(R)SFYYDSESKK(C)	6.25	5.53	1	627.289	5.79
														2	15.33	7.4	79.8	17400000	(R)SFYYDSESK(K)	6.87	11.19	0.89	563.241	4.37
3	2	2.1	6	6	109.01	60.3	19300000	3.22163e+06	14409.2	9.2	D. russelii	P59071	Basic phospholipase A2 VRV-PL-VIIIa												0.252884	0.041993	0.0106194
														2	25.67	25.67	94.6	61400	(R)LAIPSYSSYGCYCGWGGK(G)	10.28	10.94	0.97	1013.44	8.43
														2	21.2	21.2	92.5	7060000	(R)CCFVHDCCYGNLPDCNPK(S)	7.88	22.26	0.94	1158.45	5.21
														3	18.1	18.1	87.8	11300000	(R)VNGAIVCEKGTSCENR(I)	6.55	22.12	0.89	598.606	6.11
														4	16.61	16.61	79.6	294000	(K)DATDRCCFVHDCCYGNLPDCNPK(S)	8	0	0.6	719.291	4.56
														2	14.43	14.43	71.3	522000	(K)YMLYPDFLCK(G)	11.38	10.44	0.97	675.318	5.83
														2	13	4.46	81.8	92400	(-)SLLEFGK(M)	8.72	5.66	1	397.231	5.72
3	2	2.2	6	5	92.22	41.3	28400000	4.73433e+06	14485.3	8.75	D. russelii	P86368	U1-viperitoxin-Dr1a												0.371624	0.041993	0.0156056
														3	23.97	23.97	100	7700000	(K)YKRVNGAIVCEQGTSCENR(I)	6.22	27.66	0.87	747.69	8.59
														2	21.2	21.2	92.5	7060000	(R)CCFVHDCCYGNLPDCNPK(S)	7.88	22.26	0.94	1158.45	5.21
														3	18.1	18.1	87.8	11300000	(R)VNGAIVCEQGTSCENR(I)	6.55	22.12	0.89	598.606	4.53
														2	16.63	16.63	75.3	1290000	(K)YKRVNGAIVCEQGTSCENR(I)	6.18	16.72	0.97	1121.03	8.59
														4	16.61	16.61	79.6	294000	(K)DATDRCCFVHDCCYGNLPDCNPK(S)	8	0	0.6	719.291	4.56
														2	12.34	4.22	78.2	762000	(K)AAAICFRR(N)	6.52	11.06	1	482.762	12
3	4	4.1	2	2	34.91	4.5	236000	118000	71801.6	6.01	D. russelii	K9JAW0	Factor X activator heavy chain												0.00926248	0.041993	0.000388959
														3	20.46	20.46	81	141000	(R)NECDVPEHCTGQSAECPR(D)	5.82	5.66	0.94	715.95	4.4
														3	14.45	14.45	74.4	95000	(R)KIPCAPQDVK(C)	6.25	0.13	0.97	385.879	8.59
						Total		1.27396e+07																	1
4	1	1.1	4	3	50.46	28.9	2240000	560750	14485.3	8.75	D. russelii	P86368	U1-viperitoxin-Dr1a												0.145804	0.024171	0.00352423
														3	18.05	18.05	83.5	639000	(R)CCFVHDCCYGNLPDCNPK(S)	8.5	10.84	0.93	772.631	5.21
														2	16.72	16.72	83.5	587000	(R)VNGAIVCEQGTSCENR(I)	7.07	14.89	0.94	897.4	4.53
														3	15.85	15.85	75.6	813000	(R)VNGAIVCEQGTSCENR(I)	7.07	15.6	0.93	598.603	4.53
														3	15.69	15.69	81.4	204000	(K)RVNGAIVCEQGTSCENR(I)	6.72	9.27	0.99	650.637	6.14
4	1	1.2	3	3	49.59	28.9	1660000	552000	14409.2	9.2	D. russelii	P59071	Basic phospholipase A2 VRV-PL-VIIIa												0.143529	0.024171	0.00346924
														3	18.05	18.05	83.5	639000	(R)CCFVHDCCYGNLPDCNPK(S)	8.5	10.84	0.93	772.631	5.21
														3	15.85	15.85	75.6	813000	(R)VNGAIVCEKGTSCENR(I)	7.07	15.6	0.93	598.603	6.11
														3	15.69	15.69	81.4	204000	(K)RVNGAIVCEKGTSCENR(I)
4	2	2.1	3	3	26.96	3.2	1730000	661000	70876.8	5.45	M. lebetina	Q4VM08	Zinc metalloproteinase-disintegrin-like VLAIP-A												0.171871	0.024171	0.00415428
														2	14.11	14.11	78.3	1210000	(K)IPCAPQDVK(C)	7.12	12.85	0.99	514.268	5.84
														2	13.36	13.36	75	257000	(K)NPCQIYYAPSDENK(G)	8.02	10.42	1	849.876	4.37
														3	12.85	12.85	70.1	516000	(R)LYCFDNLPEHK(N)	9.07	11.76	1	479.23	5.32
4	2	2.2	3	3	39.1	5.9	1940000	646667	71317.2	5.68	D. siamensis	A0A2H4Z2Y9	DSAIP												0.168144	0.024171	0.0040642
														2	14.11	14.11	78.3	1210000	(K)IPCAPQDVK(C)	7.12	12.85	0.99	514.268	5.84
														3	12.85	12.85	70.1	516000	(R)LYCFDNLPEHK(N)	9.07	11.76	1	479.23	5.32
														2	12.14	12.14	70.8	214000	(K)LTQGSQCADEECCDQCK(F)	5.42	12.6	0.94	1044.89	3.91
4	3	3.1	2	2	28.91	17.9	2850000	1425500	13625.1	9.69	D. russelii	P30894	Venom nerve growth factor												0.370653	0.024171	0.00895905
														2	15.89	15.89	70.8	671000	(R)INTACVCVISR(K)	8.48	10.46	0.98	646.828	9.75
														2	13.02	13.02	74.9	2180000	(K)NPNPVPSGCR(G)	5.78	16.47	0.99	549.263	9.75
						Total		3.84592e+06																	1
5	1	1.1	7	6	117.4	55.3	2730000	390571	14409.2	9.2	D. russelii	P59071	Basic phospholipase A2 VRV-PL-VIIIa												0.0721728	0.028091	0.00202741
														2	27.84	27.84	97.8	779000	(K)LAIPSYSSYGCYCGWGGK(G)	10.38	5.66	0.99	1013.45	8.43
														2	21.05	21.05	91.7	147000	(R)CCFVHDCCYGNLPDCNPK(S)	8.47	5.66	0.94	1158.44	5.21
														2	19.53	19.53	78.7	13000	(K)LAIPSYSSYGCYCGWGGKGTPK(D)	9.98	0	0.94	1205.05	9.4
														2	17.91	17.91	84.2	145000	(R)VNGAIVCEKGTSCENR(I)	7.02	16.59	0.92	897.4	6.11
														3	15.64	15.64	77.8	905000	(K)KYMLYPDFLCK(G)	10.77	5.66	0.99	493.248	8.43
														2	15.43	15.43	78.1	592000	(R)VNGAIVCEK(G)	5.98	19.6	1	495.26	5.97
														3	13.56	13.56	70.6	153000	(R)VNGAIVCEKGTSCENR(I)	7.02	16.72	0.95	598.604	6.11
5	1	1.2	7	5	92.43	45.9	2040000	291157	16257.5	9.02	D. russelii	P59071	Basic phospholipase A2 VRV-PL-VIIIa												0.0538023	0.028091	0.00151136
														2	22.4	22.4	92.2	37600	(K)LAVPFYSSYGCYCGWGGK(G)	11.18	5.66	0.99	1036.45	8.43
														2	21.05	21.05	91.7	147000	(R)CCFVHDCCYGNLPDCNPK(S)	8.47	5.66	0.94	1158.44	5.21
														2	17.91	17.91	84.2	145000	(R)VNGAIVCEKGTSCENR(I)	7.02	16.59	0.92	897.4	6.11
														3	15.64	15.64	77.8	905000	(K)KYMLYPDFLCK(G)	10.77	5.66	0.99	493.248	8.43
														2	15.43	15.43	78.1	592000	(R)VNGAIVCEK(G)	5.98	19.6	1	495.26	5.97
														3	14.84	14.84	71.6	58500	(K)LAVPFYSSYGCYCGWGGK(G)	11.18	11.06	0.96	691.311	8.43
														3	13.56	13.56	70.6	153000	(R)VNGAIVCEKGTSCENR(I)	7.02	16.72	0.95	598.604	6.11
5	2	2.1	7	6	105.67	46.5	29100000	4.16369e+06	16791.1	9.1	D. russelii	P67861	Snake venom vascular endothelial growth factor toxin VR-1												0.769398	0.028091	0.0216132
														3	24.6	19.49	98.3	2650000	(R)ETLVSILQEHPDEISDIFRPSCVAVLR(C)	12.28	10.95	0.99	1041.88	4.5
														2	20.05	17.04	91.6	185000	(K)CTPVGKHTADIQIMR(M)	8.02	5.66	0.99	863.941	8.76
														2	17.02	8.7	89	114000	(K)QGEPEGPKEPR(R)	5.88	73.77	0.98	612.306	4.79
														2	15.68	15.68	85.3	1700000	(K)FMEHTACECRPR(W)	5.65	24.75	0.98	797.341	6.76
														2	15.06	15.06	78.1	16800	(R)WKQGEPEGPK(E)	4.72	3.19	0.96	578.296	6.14
														2	13.91	13.91	71.7	280000	(R)WKQGEPEGPK(E)	11.3	11.19	1	578.295	6.14
														2	13.26	13.26	70.7	24200000	(K)HTADIQIMR(M)	7.7	20.48	0.95	542.784	6.74
5	3	3.1	6	4	73.5	31.8	1810000	302300	16582.1	9.72	T. puniceus	Q2YHJ8	Basic phospholipase A2 homolog Tpu-K49b												0.0558613	0.028091	0.0015692
														2	25.68	25.68	96.6	56200	(K)LTDSNPIKDSYSYSWENK(A)	9.13	5.66	1	1074	4.56
														2	22	22	90.6	354000	(K)YYGAYGCNCGPLGR(R)	8.57	5.66	0.99	804.341	8.5
														3	17.56	17.56	83.5	433000	(K)LTDSNPIKDSYSYSWENK(A)	9.13	5.66	0.99	716.338	4.56
														3	15.07	15.07	76	78600	(K)YYGAYGCNCGPLGR(R)	8.57	5.66	0.97	536.564	8.5
														2	15.01	15.01	70.6	48000	(K)DSYSYSWENK(A)	8.28	5.53	1	639.769	4.37
														3	10.81	10.81	71.2	844000	(K)MILQETGKNPVK(Y)	7.78	14.81	1	453.257	8.35
5	4	4.1	2	2	39.66	39.2	231000	115400	9759	9.39	D. russelii	Q2ES48	Kunitz-type serine protease inhibitor 3												0.0213245	0.028091	0.000599027
														3	22.54	22.54	87.4	161000	(K)EFIYGGCHGNANNFPTR(D)	8.65	11.19	1	651.962	6.85
														2	17.12	17.12	78.8	69800	(K)FCYLPADPGECMAYIR(S)	10.87	9.16	0.88	981.932	4.37
5	5	5.1	2	2	38.69	21.3	297000	148500	13625.1	9.69	D. russelii	P30894	Venom nerve growth factor												0.027441	0.028091	0.000770845
														2	19.4	9.45	88.1	196000	(R)INTACVCVISR(K)	8.48	5.66	0.98	646.827	9.75
														2	19.29	19.29	83.1	101000	(K)HWNSYCTTTDTFVR(A)	8.83	0.13	0.99	894.395	6.74
						Total		5.41161e+06																	1
6	1	1.1	17	14	266.23	96.6	34100000	2.00692e+06	14409.2	9.2	D. russelii	P59071	Basic phospholipase A2 VRV-PL-VIIIa												0.478235	0.344505	0.164754
														2	24.18	14.52	95.2	1860000	(K)LAIPSYSSYGCYCGWGGKGTPK(D)	9.83	11.06	1	1205.05	9.4
														4	21.71	21.71	100	762000	(K)DATDRCCFVHDCCYGNLPDCNPK(S)	8.4	10.81	0.88	719.286	4.56
														2	21.17	21.17	92.4	5560000	(R)CCFVHDCCYGNLPDCNPK(S)	8.3	21.62	0.92	1158.45	5.21
														3	20.96	20.96	97.4	328000	(K)DATDRCCFVHDCCYGNLPDCNPK(S)	8.38	10.81	0.92	958.711	4.56
														2	20.54	20.54	90.9	23000000	(K)KYMLYPDFLCK(G)	10.45	22.25	0.95	739.367	8.43
														3	20.16	20.16	82.8	142000	(R)VNGAIVCEKGTSCENR(I)	6.18	5.41	1	598.616	6.11
														3	20.05	20.05	89.7	188000	(R)CCFVHDCCYGNLPDCNPKSDR(Y)	8.03	0.13	0.91	892.019	5.3
														2	19.65	19.65	88.3	66000	(R)VNGAIVCEKGTSCENR(I)	6.92	10.81	0.96	897.401	6.11
														3	19.42	19.42	87.3	385000	(R)ICECDKAAAICFR(Q)	8.13	0	0.97	538.581	6.07
														2	17.93	13.95	81.6	74500	(K)YMLYPDFLCKGELK(C)	11.05	0.13	0.96	888.941	6.07
														2	17.92	9.37	100	10300	(K)AAAICFRQNLNTYSKK(Y)	8.13	0	0.73	942.994	10.29
														3	17.67	17.67	88	77600	(K)MILEETGKLAIPSYSSYGCYCGWGGK(G)	10.88	5.53	0.87	976.451	5.9
														3	17.57	7.69	87.4	76200	(-)SLLEFGKMILEETGK(L)	12.25	8.75	0.98	565.641	4.78
														3	16.61	16.61	83.3	220000	(K)MILEETGKLAIPSYSSYGCYCGWGGKGTPK(D)	10.52	5.66	0.96	1104.19	8.1
														2	16.48	9.23	91.6	700000	(K)YKRVNGAIVCEK(G)	5.83	15.19	1	718.888	9.7
														2	14.82	14.82	86	199000	(K)AAAICFRQNLNTYSK(K)	8.55	21.87	0.99	878.945	9.99
														4	11.73	11.73	70.4	469000	(K)LAIPSYSSYGCYCGWGGKGTPK(D)	9.82	11.06	0.98	603.033	9.4
6	1	1.2	6	5	97.79	41.3	7980000	1330000	14485.3	8.75	D. russelii	P86368	U1-viperitoxin-Dr1a												0.31693	0.344505	0.109184
														4	21.71	21.71	100	762000	(K)DATDRCCFVHDCCYGNLPDCNPK(S)	8.4	10.81	0.88	719.286	4.56
														2	21.17	21.17	92.4	5560000	(R)CCFVHDCCYGNLPDCNPK(S)	8.3	21.62	0.92	1158.45	5.21
														3	20.96	20.96	97.4	328000	(K)DATDRCCFVHDCCYGNLPDCNPK(S)	8.38	10.81	0.92	958.711	4.56
														3	20.05	20.05	89.7	188000	(R)CCFVHDCCYGNLPDCNPKSDR(Y)	8.03	0.13	0.91	892.019	5.3
														3	19.42	19.42	87.3	385000	(R)ICECDKAAAICFR(R)	8.13	0	0.97	538.581	6.07
														2	15.44	15.44	87	757000	(K)IYMLYPDFLCK(G)	12.02	10.03	0.99	731.864	5.83
6	2	2.1	5	4	61.64	25.5	3000000	599000	27614.8	7.9	D. russelii	CL3658.Contig2_DRSL	Cysteine-rich seceretory protein Dr-CRPK												0.142738	0.344505	0.0491739
														2	20.57	12.48	91.4	118000	(R)CILNHSPYNSR(V)	7.23	10.81	0.99	680.828	8.75
														3	15.9	15.9	81.2	282000	(K)GASPANAVVGHYTQIVWYK(S)	10.38	16.72	1	687.693	8.51
														2	12.87	12.87	74.5	356000	(K)TKCPASCFCHNEII(-)	8.82	5.66	0.97	868.883	6.41
														4	12.3	3.59	88.9	869000	(R)RPEIQNEIVDLHNSLRR(S)	9.05	0.13	0.98	523.039	6.76
														3	12.22	12.22	74.1	1370000	(K)TKCPASCFCHNEII(-)	8.82	5.66	0.99	579.592	6.41
6	2	2.2	2	2	32.19	10.8	256000	128000	29803.5	9.55	D. russelii	ASU45033	Cysteine rich secretory protein												0.0305016	0.344505	0.0105079
														2	20.57	12.48	91.4	118000	(R)CILNHSPYNSR(V)	7.23	10.81	0.99	680.828	8.75
														4	11.62	3.33	90.5	138000	(R)KPEIQNEIVDLHNSLRR(S)	8.95	0.13	0.99	516.038	6.76
6	3	3.1	3	2	30.93	10.5	987000	90.0333	28719.5	7.07	D. siamensis	E5L0E4	Beta-fibrinogenase-like												2.14543e-05	0.344505	7.39113e-06
														3	18.32	12.56	92.2	215000	(K)TSTYIAPLSLPSSPPR(V)	10.15	5.66	0.99	562.976	8.41
														2	17.78	17.78	96.3	738000	(K)TSTYIAPLSLPSSPPR(V)	10.15	5.66	0.99	843.963	8.41
														3	12.61	12.61	81.6	34400	(R)AAYKGLPAQSR(T)	5.93	5.4	0.97	387.887	9.99
6	4	4.1	2	2	30.49	8.8	265000	132500	29577.7	9.77	M. lebetina	Q9PT40	Venom serine proteinase-like protein 2												0.0315739	0.344505	0.0108774
														2	18.49	18.49	73.2	149000	(R)TLCAGILQGGIDSCK(V)	9.62	5.66	0.97	796.891	5.5
														3	12	12	85.9	116000	(R)IILGVHSK(N)	7.07	0	1	289.522	8.76
						Total		4.19651e+06																	1
7	1	1.1	11	9	87.4	39.1	13600000	1.72604e+06	17845.4	10.53	D. siamensis	P18965	RVV-V gamma-like protein precursor												0.0933334	0.068436	0.00638736
														3	26.2	26.2	93.7	54700	(-)VVGGDECNINEHPFLVALYTSASSTIHCAGALINR(E)	12.85	3.75	0.89	1262.62	5.28
														2	18.16	18.16	88.9	1860000	(K)WCEPLYPWVPADSR(T)	11.22	5.66	0.99	888.414	4.37
														3	17.54	17.54	83.5	833000	(K)FPNGLDKDIMLIR(L)	10.75	5.66	1	511.284	5.96
														3	16.83	16.83	90.7	2390000	(R)RPVTYSTHIAPVSLPSR(S)	8.82	5.66	0.99	627.685	10.84
														5	16.58	16.58	71.8	422000	(-)VVGGDECNINEHPFLVALYTSASSTIHCAGALINR(E)	12.88	15.59	0.88	757.975	5.28
														2	16.53	16.53	81.6	188000	(K)FPNGLDKDIMLIR(L)	10.75	5.66	1	766.421	5.96
														4	14.2	14.2	83.9	9680000	(R)LRRPVTYSTHIAPVSLPSR(S)	8.58	11.06	1	538.312	11.71
														3	13.92	13.92	76.7	89700	(R)NEDEQIRVPR(G)	7.12	10.81	1	419.22	4.68
														3	13.92	13.92	81.6	3010000	(R)TLCAGILKGGR(D)	8.2	5.66	1	382.556	11
														2	12.85	12.85	76.8	346000	(R)EWVLTAAHCDR(R)	8.7	11.06	1	679.321	5.32
														2	12.06	5.41	85.5	113000	(R)CRIMGWGK(I)	8.35	0	0.8	504.253	11
7	1	1.2	9	8	125.6	35.6	31700000	3.52311e+06	27523.2	9.03	D. siamensis	P18965	RVV-V gamma-like protein precursor												0.190508	0.068436	0.0130376
														2	21.34	21.34	84	1420000	(K)SFTPWDKDIMLIR(L)	11.38	11.2	1	811.424	5.68
														2	18.16	18.16	88.9	1860000	(K)WCEPLYPWVPADSR(T)	11.22	5.66	0.99	888.414	4.37
														3	18.06	18.06	80.2	4800000	(K)SFTPWDKDIMLIR(L)	11.38	11.2	0.99	541.287	5.68
														3	16.83	16.83	90.7	2390000	(R)RPVTYSTHIAPVSLPSR(S)	8.82	5.66	0.99	627.685	10.84
														2	16.14	16.14	80.6	925000	(K)ISTTEDTYPDVPHCTNIFIVK(H)	10.33	5.66	1	1225.6	4.54
														4	14.2	14.2	83.9	9680000	(R)LRRPVTYSTHIAPVSLPSR(S)	8.58	11.06	1	538.312	11.71
														3	13.92	13.92	81.6	3010000	(R)TLCAGILKGGR(D)	8.2	5.66	1	382.556	11
														2	12.95	4.06	70.5	7510000	(K)SFTPWDK(D)	8.98	11.19	0.98	440.716	5.55
														2	12.06	5.41	85.5	113000	(R)CRIMGWGK(I)	8.35	0	0.8	504.253	11
7	1	1.3	6	4	69.44	23.8	6190000	1032950	28908.7	9.1	D. russelii	CL2958.Contig1_DRSL	Serine beta-fibrinogenase-like protein precursor												0.0558555	0.068436	0.00382253
														2	25.13	25.13	98.6	511000	(R)LNSPVTYNTHIAPFSLPSSPPTVGSVCR(I)	10.82	11.19	0.99	1499.76	8.75
														3	17.54	17.54	83.5	833000	(K)FPNGLDKDIMLIR(L)	10.75	5.66	1	511.284	5.96
														2	16.53	16.53	81.6	188000	(K)FPNGLDKDIMLIR(L)	10.75	5.66	1	766.421	5.96
														4	14.67	14.67	76.4	4230000	(R)LNSPVTYNTHIAPFSLPSSPPTVGSVCR(I)	10.82	11.19	1	750.385	8.75
														3	13.92	13.92	76.7	89700	(R)NEDEQIRVPR(G)	7.12	10.81	1	419.22	4.68
														2	12.85	12.85	76.8	346000	(R)EWVLTAAHCDR(R)	8.7	11.06	1	679.321	5.32
7	2	2.1	9	7	103.42	33.9	22200000	3.99689e+06	29058.8	8.75	D. russelii	CL2958.Contig7_DRSL	Serine beta-fibrinogenase-like protein precursor												0.216127	0.068436	0.0147909
														2	30.05	30.05	98.1	131000	(K)GGIDTCLADSGGPLICNGQFQGIVAWGR(H)	11.87	5.66	0.95	1460.19	4.21
														2	25.13	25.13	98.6	511000	(R)LNSPVTYNTHIAPFSLPSSPPTVGSVCR(I)	10.82	11.19	0.99	1499.76	8.75
														2	21.34	21.34	84	1420000	(K)SFTPWDKDIMLIR(L)	11.38	11.2	1	811.424	5.68
														2	18.07	18.07	91.8	6750000	(K)IYDYSVCR(A)	7.67	10.81	0.87	538.249	5.83
														3	18.06	18.06	80.2	4800000	(K)SFTPWDKDIMLIR(L)	11.38	11.2	0.99	541.287	5.68
														2	17.43	17.43	89.5	5020000	(R)HPCAQAELPAFYTK(V)	9.18	11.06	1	816.897	6.75
														4	14.67	14.67	76.4	4230000	(R)LNSPVTYNTHIAPFSLPSSPPTVGSVCR(I)	10.82	11.19	1	750.385	8.75
														2	12.95	4.06	70.5	7510000	(K)SFTPWDK(D)	8.98	11.19	0.98	440.716	5.55
														2	12.74	12.74	86.9	5600000	(R)AAYGGLPEK(S)	7.13	10.81	0.94	453.243	6.04
7	3	3.1	7	7	117.19	66.1	12200000	2.12369e+06	14485.3	8.75	D. russelii	P86368	U1-viperitoxin-Dr1a												0.114836	0.068436	0.0078589
														2	24.08	24.08	95.8	6340000	(K)LAVPFYSSYGCYCGWGGK(A)	11.08	5.66	0.99	1036.46	8.43
														2	21.16	21.16	92.4	2610000	(R)CCFVHDCCYGNLPDCNPK(S)	8.38	5.53	0.92	1158.44	5.21
														2	18.19	18.19	87.2	796000	(R)VNGAIVCEQGTSCENR(I)	7.02	16.21	0.96	897.4	4.53
														2	18.17	18.17	92.1	2100000	(K)IYMLYPDFLCK(G)	12	9.92	0.99	731.86	5.83
														3	18.04	18.04	93.6	32800	(K)YKRVNGAIVCEQGTSCENR(I)	6.63	0	0.96	747.69	8.59
														2	17.55	17.55	84.6	307000	(-)SLLEFGMMILEETGK(L)	13.98	6.46	0.97	849.429	4.25
														2	13.19	4.62	72.1	2680000	(K)MILEETGK(L)	7.63	5.4	0.98	460.744	4.53
7	3	3.2	7	6	98.32	58.6	26100000	5095000	14409.2	9.2	D. russelii	P59071	Basic phospholipase A2 VRV-PL-VIIIa												0.275506	0.068436	0.0188545
														2	21.16	21.16	92.4	2610000	(R)CCFVHDCCYGNLPDCNPK(S)	8.38	5.53	0.92	1158.44	5.21
														2	19.62	19.62	87.4	7580000	(K)KYMLYPDFLCK(G)	10.58	5.66	0.98	739.367	8.43
														3	16.33	16.33	80.7	10600000	(K)KYMLYPDFLCK(G)	10.6	5.66	0.93	493.248	8.43
														2	16.03	7.06	92.1	159000	(K)YKRVNGAIVCEK(G)	6.1	5.4	0.99	718.889	9.7
														4	15.39	4.61	74.6	161000	(K)MILEETGKLAIPSYSSYGCYCGWGGKGTPK(D)	10.47	0.13	0.96	828.395	8.1
														2	13.19	4.62	72.1	2680000	(K)MILEETGK(L)	7.63	5.4	0.98	460.744	4.53
														3	12.93	4.67	81.3	2260000	(K)RVNGAIVCEK(G)	5.78	12.4	0.99	382.544	8.75
7	4	4.1	3	3	52.66	52.8	1460000	487333	11640.3	10.35	D. siamensis	E5L0E3	Serine alpha-fibrinogenase-like protein precursor												0.026352	0.068436	0.00180342
														3	19.5	19.5	83.2	146000	(R)IGSCLGDSGGPLICNGQIQGIVSWGSDPCVNR(G)	11.42	5.66	0.98	1125.2	4.21
														2	17.73	17.73	75.9	156000	(R)IMGWGSITSPKK(I)	9.35	11.19	0.99	652.857	10
														3	15.43	9.6	86.2	1160000	(R)VIYRPLPAQSR(T)	7.57	5.4	1	433.925	10.83
7	5	5.1	3	3	44.69	8.3	335000	111633	57286.2	8.82	D. russelii	G8XQX1	L-amino-acid oxidase												0.00603644	0.068436	0.00041311
														2	15.5	8.07	81.1	115000	(K)SAGQLYQESLGK(A)	8.17	5.53	1	640.829	5.72
														4	14.98	7.96	84.3	68900	(K)KDPGLLKYPVKPSEAGK(S)	7.85	5.4	0.97	457.516	9.4
														3	14.21	7.77	72.3	151000	(K)VTVLEASERPGGR(V)	7.45	5.41	0.97	457.586	6.11
7	5	5.2	3	3	42.69	13.8	291000	97100	34732.1	8.39	D. russelii	CL1662.Contig1_DRSL	L-amino-acid oxidase												0.00525057	0.068436	0.000359328
														4	14.98	7.96	84.3	68900	(K)KDPGLLKYPVKPSEAGK(S)	7.85	5.4	0.97	457.516	9.4
														3	14.21	7.77	72.3	151000	(K)VTVLEASERPGGR(V)	7.45	5.41	0.97	457.586	6.11
														3	13.5	13.5	74.4	71400	(K)SAGQLYQESLRK(A)	7.45	0	0.99	460.583	8.31
7	6	6.1	2	2	29.76	5.7	599000	299500	29577.7	9.77	M. lebetina	Q9PT40	Venom serine proteinase-like protein 2												0.0161951	0.068436	0.00110833
														2	15.53	15.53	74.5	481000	(K)FFCLSSK(T)	9.12	5.66	1	444.72	8.75
														3	14.23	14.23	85.7	118000	(R)IILGVHSK(N)	7.35	10.81	1	289.522	8.76
						Total		1.84932e+07																	1
8	1	1.1	13	10	174.19	83.4	34800000	2.67846e+06	14437.2	9.05	D. russelii	P59071	Basic phospholipase A2 VRV-PL-VIIIa												0.328295	0.030758	0.0100977
														2	23.97	23.97	89.8	4680000	(K)LAIPSYSSYGCYCGWGGK(G)	10.27	5.66	0.99	1013.45	8.43
														3	21.43	21.43	92.4	1750000	(K)LAIPSYSSYGCYCGWGGKGTPK(D)	9.92	5.66	0.99	803.706	9.4
														3	20.66	20.66	95.1	3750000	(K)RVNGAIVCEKGTSCENR(I)	6.52	5.4	0.97	650.636	8.75
														2	19.39	19.39	83.9	2170000	(K)KYMLYPDFLCK(G)	10.58	11.07	0.99	739.367	8.43
														3	18.12	18.12	85.6	118000	(R)ICECDKAAAICFR(Q)	8.22	5.4	0.95	538.582	6.07
														2	18.09	10.97	82.9	74000	(K)LAIPSYSSYGCYCGWGGKGTPK(D)	9.92	5.66	0.98	1205.05	9.4
														3	16.41	16.41	82	4450000	(K)KYMLYPDFLCK(G)	10.6	11.07	0.98	493.249	8.43
														2	15.88	15.88	92.6	95300	(K)YKRVNGAIVCEK(G)	6.05	8.78	0.99	718.89	9.7
														2	14.43	4.78	91.2	30400	(K)RVNGAIVCEK(G)	5.58	2.68	0.99	573.311	8.75
														3	14.42	14.42	78.7	1560000	(K)YKRVNGAIVCEK(G)	6.05	8.78	0.99	479.596	9.7
														2	13.92	13.92	70.2	11800000	(K)YMLYPDFLCK(G)	11.25	15.83	0.95	675.318	5.83
														2	13.2	4.08	72.3	4270000	(R)MILEETGK(L)	7.53	10.81	0.99	460.744	4.53
														5	13.19	13.19	78.5	72300	(K)DATDRCCFVHDCCYGNLPDCNPQSDRYK(Y)	8.03	0	0.87	705.494	4.67
8	1	1.2	11	9	168.55	64.2	28900000	2.63425e+06	16257.5	9.02	D. siamensis	A8CG84	Basic phospholipase A2 DsM-S1												0.322875	0.030758	0.00993099
														2	24.25	20.88	96.2	557000	(K)LAVPFYSSYGCYCGWGGKGTPK(D)	10.52	5.66	0.98	1228.07	9.4
														2	21.17	21.17	92.5	4220000	(R)CCFVHDCCYGNLPDCNPK(S)	8.32	16.21	0.92	1158.44	5.21
														3	20.73	20.73	97.5	226000	(K)DATDRCCFVHDCCYGNLPDCNPK(S)	8.37	16.21	0.9	958.71	4.56
														3	20.66	20.66	95.1	3750000	(K)RVNGAIVCEKGTSCENR(I)	6.52	5.4	0.97	650.636	8.75
														2	19.39	19.39	83.9	2170000	(K)KYMLYPDFLCK(G)	10.58	11.07	0.99	739.367	8.43
														3	18.12	18.12	85.6	118000	(R)ICECDKAAAICFR(Q)	8.22	5.4	0.95	538.582	6.07
														3	16.41	16.41	82	4450000	(K)KYMLYPDFLCK(G)	10.6	11.07	0.98	493.249	8.43
														2	15.88	15.88	92.6	95300	(K)YKRVNGAIVCEK(G)	6.05	8.78	0.99	718.89	9.7
														2	14.43	4.78	91.2	30400	(K)RVNGAIVCEK(G)	5.58	2.68	0.99	573.311	8.75
														3	14.42	14.42	78.7	1560000	(K)YKRVNGAIVCEK(G)	6.05	8.78	0.99	479.596	9.7
														2	13.92	13.92	70.2	11800000	(K)YMLYPDFLCK(G)	11.25	15.83	0.95	675.318	5.83
8	1	1.3	9	9	160.33	64.4	20000000	2.21876e+06	14485.3	8.75	D. russelii	P86368	U1-viperitoxin-Dr1a												0.271949	0.030758	0.00836461
														3	23.97	23.97	100	632000	(K)YKRVNGAIVCEQGTSCENR(I)	6.52	5.4	0.99	747.689	8.59
														2	21.17	21.17	92.5	4220000	(R)CCFVHDCCYGNLPDCNPK(S)	8.32	16.21	0.92	1158.44	5.21
														3	20.73	20.73	97.5	226000	(K)DATDRCCFVHDCCYGNLPDCNPK(S)	8.37	16.21	0.9	958.71	4.56
														3	20.66	20.66	95.1	3750000	(K)RVNGAIVCEQGTSCENR(I)	6.52	5.4	0.97	650.636	6.14
														3	18.12	18.12	85.6	118000	(R)ICECDKAAAICFR(R)	8.22	5.4	0.95	538.582	6.07
														3	15.26	8.75	88.9	526000	(K)IYMLYPDFLCKGELK(C)	11.5	5.66	0.96	630.658	6.07
														3	15.05	10.71	83.6	8430000	(K)IYMLYPDFLCK(G)	11.82	18.3	1	488.244	5.83
														2	12.89	4.31	79.2	1980000	(K)AAAICFRR(N)	7.1	10.81	1	482.763	12
														3	12.48	12.48	75.6	86800	(R)NLNTYSKIYMLYPDFLCK(G)	11.58	5.53	0.98	761.712	8.38
8	2	2.1	5	4	65.14	23	1440000	288400	29058.8	8.75	D. russelii	CL2958.Contig7_DRSL	Serine beta-fibrinogenase-like protein precursor												0.0353487	0.030758	0.00108726
														2	18.04	18.04	90.3	490000	(K)IYDYSVCR(A)	7.65	5.53	0.99	538.25	5.83
														2	17.98	17.98	89.6	110000	(R)HPCAQAELPAFYTK(V)	9.2	5.4	0.99	816.898	6.75
														3	15.62	15.62	84.5	317000	(R)HPCAQAELPAFYTK(V)	9.2	5.4	1	544.936	6.75
														4	14.88	5.21	73.9	282000	(R)LNSPVTYNTHIAPFSLPSSPPTVGSVCR(I)	10.77	0.13	0.95	750.384	8.75
														2	14.24	14.24	87.8	243000	(R)AAYGGLPEK(S)	6.95	0	1	453.242	6.04
8	2	2.2	3	3	49.06	13.1	876000	292000	28414.1	7.06	D. siamensis	E5L0E4	Serine beta-fibrinogenase-like protein precursor												0.03579	0.030758	0.00110083
														2	18.04	18.04	90.3	490000	(K)IYDYSVCR(A)	7.65	5.53	0.99	538.25	5.83
														2	16.78	16.78	91.2	143000	(K)TSTYIAPLSLPSSPPR(V)	10.32	5.66	0.87	843.958	8.41
														2	14.24	14.24	87.8	243000	(R)AAYGGLPEK(S)	6.95	0	1	453.242	6.04
8	4	4.1	2	2	31.29	5.7	93700	46850	57286.2	8.82	D. russelii	G8XQX1	L-amino-acid oxidase												0.00574233	0.030758	0.000176623
														2	16.17	9.56	82.6	50200	(K)SAGQLYQESLGK(A)	8.12	0.13	1	640.828	5.72
														4	15.12	7.96	84.8	43500	(K)KDPGLLKYPVKPSEAGK(S)	7.82	5.4	1	457.517	9.4
						Total		8.15871e+06																	1
9	1	1.1	10	9	158.2	59.5	49600000	4957430	14409.2	9.2	D. russelii	P59071	Basic phospholipase A2 VRV-PL-VIIIa												0.834111	0.070638	0.0589199
														2	21.16	21.16	92.4	6500000	(R)CCFVHDCCYGNLPDCNPK(S)	8.33	21.75	0.92	1158.44	5.21
														3	21.15	21.15	92.2	55400	(R)CCFVHDCCYGNLPDCNPKSDR(Y)	8.13	0	0.9	892.018	5.3
														3	19.84	19.84	85.3	382000	(R)ICECDKAAAICFR(Q)	8.23	5.53	0.94	538.581	6.07
														2	19.62	19.62	87.8	12900000	(K)KYMLYPDFLCK(G)	10.5	16.48	0.96	739.367	8.43
														3	18.98	18.98	94.7	362000	(K)DATDRCCFVHDCCYGNLPDCNPK(S)	8.43	21.75	0.87	958.712	4.56
														2	15.98	8.16	92.1	631000	(K)YKRVNGAIVCEK(G)	5.97	14.94	1	718.889	9.7
														3	15.69	15.69	78.2	20400000	(K)KYMLYPDFLCK(G)	10.53	22.01	0.9	493.248	8.43
														3	15.45	15.45	72.7	12900	(R)CCFVHDCCYGNLPDCNPKSDRYK(Y)	8.03	0	0.38	989.072	6.75
														2	13.83	13.83	72.1	8160000	(K)YMLYPDFLCK(G)	11.43	12.47	0.94	675.318	5.83
														4	12.19	12.19	77.9	171000	(R)ICECDKAAAICFRQNLNTYSK(K)	8.92	5.4	0.91	641.305	8.5
9	1	1.2	10	8	157.03	85.1	9860000	985940	14485.3	8.75	D. russelii	P86368	U1-viperitoxin-Dr1a												0.165889	0.070638	0.0117181
														3	22.79	22.79	95.8	629000	(-)SLLEFGMMILEETGKLAVPFYSSYGCYCGWGGK(A)	15.7	12.89	0.89	1250.92	4.78
														3	21.47	21.47	96.9	86100	(K)YKRVNGAIVCEQGTSCENR(I)	6.63	0	0.97	747.69	8.59
														2	21.16	21.16	92.4	6500000	(R)CCFVHDCCYGNLPDCNPK(S)	8.33	21.75	0.92	1158.44	5.21
														3	21.15	21.15	92.2	55400	(R)CCFVHDCCYGNLPDCNPKSDR(Y)	8.13	0	0.9	892.018	5.3
														3	19.84	19.84	85.3	382000	(R)ICECDKAAAICFR(R)	8.23	5.53	0.94	538.581	6.07
														3	18.98	18.98	94.7	362000	(K)DATDRCCFVHDCCYGNLPDCNPK(S)	8.43	21.75	0.87	958.712	4.56
														4	16.4	8.9	76.9	1180000	(-)SLLEFGMMILEETGKLAVPFYSSYGCYCGWGGK(A)	15.68	9.25	0.87	938.44	4.78
														2	16.19	16.19	85.9	318000	(K)IYMLYPDFLCK(G)	11.9	2.1	1	731.861	5.83
														3	15.45	15.45	72.7	12900	(R)CCFVHDCCYGNLPDCNPKSDRYK(Y)	8.03	0	0.38	989.072	6.75
														4	14.16	14.16	75.5	334000	(K)YKRVNGAIVCEQGTSCENR(I)	6.6	10.81	0.98	561.02	8.59
						Total		5943370																	1
10	1	1.1	11	11	199.63	18	1410000	127900	71793.7	6.05	D. russelii	Unigene32626_DRSL	Factor X activator heavy chain												0.0137261	0.182012	0.00249831
														2	24.62	20.15	91	76700	(K)LKPGAECGNGLCCYQCK(I)	7.53	5.4	0.86	1007.93	8.5
														2	22.64	22.64	96.7	45400	(K)IPCAPQDVK(C)	7.12	14.44	0.99	514.267	5.84
														2	20.75	11.94	91.6	216000	(R)GYCYNGDCPIMR(N)	8.6	10.81	0.95	753.304	5.83
														2	20.59	20.59	86.8	268000	(R)NECDVPEHCTGQSAECPR(D)	6.33	7.41	0.97	1073.42	4.4
														3	18.17	18.17	88	323000	(R)ARNECDVPEHCTGQSAECPR(D)	6.07	7.81	0.96	791.665	4.83
														2	17.63	17.63	82.4	66400	(R)LFCLNNSPGNK(N)	8.95	10.81	0.98	632.313	8.75
														6	17.18	17.18	78.8	2200	(R)LFCLNNSPGNKNPCNMHYSCMDQHKGMVDPGTK(C)	9.15	0	0.91	642.786	8.45
														2	16.51	8.77	94.6	120000	(R)SVGIVQVQGNR(N)	7.93	5.4	1	578.827	9.47
														3	14.53	14.53	74.8	92700	(R)KIPCAPQDVK(C)	6.9	0	0.99	385.88	8.59
														2	13.74	13.74	77.2	51500	(K)CILYPPLR(K)	10.03	10.43	0.99	516.291	8.75
														2	13.27	13.27	77.1	145000	(K)CILYPPLRK(D)	9.07	10.81	0.99	580.338	9.99
10	2	2.1	9	9	173.02	80.1	28700000	3.19787e+06	14485.3	8.75	D. russelii	P86368	U1-viperitoxin-Dr1a												0.343192	0.182012	0.062465
														2	24.1	24.1	96	5190000	(K)LAVPFYSSYGCYCGWGGK(A)	11.22	5.66	0.98	1036.46	8.43
														3	23.97	23.97	100	520000	(K)YKRVNGAIVCEQGTSCENR(I)	6.73	9.28	0.99	747.69	8.59
														3	22.04	22.04	92.9	573000	(-)SLLEFGMMILEETGKLAVPFYSSYGCYCGWGGK(A)	15.73	12.7	0.88	1250.92	4.78
														2	21.18	21.18	92.3	2260000	(R)CCFVHDCCYGNLPDCNPK(S)	8.55	5.4	0.92	1158.44	5.21
														3	19.05	19.05	82.8	79500	(R)ICECDKAAAICFR(R)	8.5	5.53	0.98	538.581	6.07
														2	19.04	19.04	87.9	14800000	(R)VNGAIVCEQGTSCENR(I)	7.07	18.19	0.89	897.399	4.53
														2	16.26	16.26	82.9	709000	(K)RVNGAIVCEQGTSCENR(I)	6.73	5.4	0.99	975.451	6.14
														2	13.74	10.61	77.3	99300	(K)IYMLYPDFLCKGELK(C)	11.72	16.43	0.87	945.479	6.07
														3	13.64	13.64	81.3	4550000	(K)IYMLYPDFLCK(G)	12.03	14.54	1	488.244	5.83
10	2	2.2	9	8	158.63	59.1	28800000	3.20983e+06	16257.5	9.02	D. siamensis	A8CG84	Basic phospholipase A2 DsM-S1												0.344476	0.182012	0.0626988
														2	25.35	21.57	98	209000	(K)LAVPFYSSYGCYCGWGGKGTPK(D)	10.77	11.19	0.99	1228.07	9.4
														2	24.1	24.1	96	5190000	(K)LAVPFYSSYGCYCGWGGK(G)	11.22	5.66	0.98	1036.46	8.43
														2	21.18	21.18	92.3	2260000	(R)CCFVHDCCYGNLPDCNPK(S)	8.55	5.4	0.92	1158.44	5.21
														2	19.72	19.72	82	551000	(K)KYMLYPDFLCK(G)	10.82	5.66	0.94	739.367	8.43
														3	19.05	19.05	82.8	79500	(R)ICECDKAAAICFR(Q)	8.5	5.53	0.98	538.581	6.07
														2	19.04	19.04	87.9	14800000	(R)VNGAIVCEKGTSCENR(I)	7.07	18.19	0.89	897.399	6.11
														2	16.26	16.26	82.9	709000	(K)RVNGAIVCEKGTSCENR(I)	6.73	5.4	0.99	975.451	8.75
														3	15.33	15.33	81.7	1410000	(K)KYMLYPDFLCK(G)	10.82	5.66	0.99	493.247	8.43
														2	13.93	13.93	70.3	3680000	(K)YMLYPDFLCK(G)	11.5	10.43	0.99	675.319	5.83
10	2	2.3	9	8	156.01	66.9	24100000	2.68717e+06	14409.2	9.2	D. russelii	P59071	Basic phospholipase A2 VRV-PL-VIIIa												0.288384	0.182012	0.0524893
														2	26.26	26.26	96.5	527000	(K)LAIPSYSSYGCYCGWGGK(G)	10.48	5.53	0.98	1013.45	8.43
														2	21.18	21.18	92.3	2260000	(R)CCFVHDCCYGNLPDCNPK(S)	8.55	5.4	0.92	1158.44	5.21
														3	20.57	14.71	89.9	168000	(K)LAIPSYSSYGCYCGWGGKGTPK(D)	10.12	5.53	0.98	803.707	9.4
														2	19.72	19.72	82	551000	(K)KYMLYPDFLCK(G)	10.82	5.66	0.94	739.367	8.43
														3	19.05	19.05	82.8	79500	(R)ICECDKAAAICFR(Q)	8.5	5.53	0.98	538.581	6.07
														2	19.04	19.04	87.9	14800000	(R)VNGAIVCEKGTSCENR(I)	7.07	18.19	0.89	897.399	6.11
														2	16.26	16.26	82.9	709000	(K)RVNGAIVCEKGTSCENR(I)	6.73	5.4	0.99	975.451	8.75
														3	15.33	15.33	81.7	1410000	(K)KYMLYPDFLCK(G)	10.82	5.66	0.99	493.247	8.43
														2	13.93	13.93	70.3	3680000	(K)YMLYPDFLCK(G)	11.5	10.43	0.99	675.319	5.83
10	3	3.1	4	4	58.22	18.1	263000	65750	17891.8	6.65	D. russelii	K9JBU0	Dabocetin alpha subunit												0.00705622	0.182012	0.00128432
														2	15.96	15.96	89.9	90900	(K)YHEWITLPCGDKNPFICK(S)	10.73	11.19	0.95	1139.54	6.75
														2	15.27	15.27	81.7	47000	(K)SKYHAWIGLR(D)	8.8	10.81	0.99	615.843	9.99
														3	13.58	13.58	83.5	58000	(K)YHEWITLPCGDK(N)	9.92	9.79	1	506.908	5.32
														2	13.41	13.41	74.1	67100	(K)YHAWIGLR(D)	9.45	5.4	1	508.28	8.75
10	5	5.1	2	2	25.55	8.5	59000	29500	29058.8	8.75	D. russelii	CL2958.Contig7_DRSL	Serine beta-fibrinogenase-like protein precursor												0.00316591	0.182012	0.000576234
														3	14.01	14.01	77.1	29700	(R)HPCAQAELPAFYTK(V)	9.4	5.4	0.98	544.935	6.75
														2	11.54	11.54	74.2	29300	(K)IYDYSVCR(A)	7.82	10.81	0.98	538.249	5.83
						Total		9.31802e+06																	1
11	1	1.1	18	15	279.41	25.3	35400000	1.96551e+06	71793.7	6.05	D. russelii	Unigene32626_DRSL	Factor X activator heavy chain												0.187176	0.025237	0.00472377
														2	26.38	26.38	97.9	549000	(R)NECDVPEHCTGQSAECPR(D)	6.5	5.4	0.97	1073.42	4.4
														2	25.67	18.62	92.6	944000	(K)LKPGAECGNGLCCYQCK(I)	7.68	5.66	0.95	1007.93	8.5
														3	22.82	22.82	94.2	235000	(K)TAVIMAHELSHNLGMYHDR(K)	9.58	5.66	0.99	732.354	6.18
														3	21.76	21.76	87.5	267000	(R)LFCLNNSPGNKNPCNMHYSCMDQHK(G)	8.92	5.66	0.9	1022.77	8.51
														2	20.7	20.7	93.9	2640000	(K)IPCAPQDVK(C)	7.42	5.66	1	514.267	5.84
														2	19.65	10.72	90	3570000	(R)GYCYNGDCPIMR(N)	8.83	5.66	0.97	753.303	5.83
														2	18.33	18.33	88.4	337000	(K)SHDNALLFTDMR(F)	10.32	5.66	1	710.34	5.19
														2	17.83	17.83	89.7	1880000	(R)KIPCAPQDVK(C)	7.1	10.94	1	578.314	8.59
														3	17.8	17.8	82	5230000	(K)LKPGAECGNGLCCYQCK(I)	7.68	11.06	0.91	672.294	8.5
														2	17.45	17.45	79.3	1870000	(R)LFCLNNSPGNK(N)	9.17	5.66	0.99	632.313	8.75
														2	16.63	16.63	77.1	6480000	(R)NQCISLFGSR(A)	10	11.06	0.98	591.293	9.75
														3	15.77	15.77	82.2	488000	(R)KSHDNALLFTDMR(F)	9.77	5.66	0.99	516.595	6.75
														2	15.66	10.41	86.6	24200	(K)ASQLVATSAQFNK(A)	8.68	0.13	0.97	682.864	8.8
														2	15.44	8.7	92.4	4250000	(R)SVGIVQVQGNR(N)	8.18	5.66	1	578.827	9.47
														3	13.98	13.98	85.1	775000	(K)SHDNALLFTDMR(F)	10.32	5.66	0.99	473.896	5.19
														2	13.02	13.02	76.7	1530000	(K)CILYPPLR(K)	10.35	5.66	0.99	516.291	8.75
														4	12.4	12.4	78.5	1260000	(R)LFCLNNSPGNKNPCNMHYSCMDQHK(G)	8.92	5.66	0.89	767.33	8.51
														2	12.3	12.3	76.7	3050000	(K)CILYPPLRK(D)	9.28	11.19	0.99	580.338	9.99
11	2	2.1	9	7	128.36	59.5	17000000	1.88722e+06	14409.2	9.2	D. russelii	P59071	Basic phospholipase A2 VRV-PL-VIIIa												0.179721	0.025237	0.00453561
														2	26.27	26.27	96.4	969000	(K)LAIPSYSSYGCYCGWGGK(G)	10.78	5.66	0.99	1013.44	8.43
														2	21.16	21.16	92.2	2750000	(R)CCFVHDCCYGNLPDCNPK(S)	8.78	5.66	0.93	1158.44	5.21
														3	20.16	20.16	86.6	969000	(K)LAIPSYSSYGCYCGWGGK(G)	10.78	5.66	0.99	675.966	8.43
														3	19.99	19.99	92.6	919000	(K)RVNGAIVCEKGTSCENR(I)	6.93	0	0.99	650.636	8.75
														2	19.43	19.43	83.8	428000	(K)KYMLYPDFLCK(G)	11.1	5.66	0.99	739.366	8.43
														3	16.32	16.32	80.8	1250000	(K)KYMLYPDFLCK(G)	11.12	5.66	0.99	493.247	8.43
														2	14.45	14.45	74.7	2900000	(R)VNGAIVCEK(G)	6.7	5.41	0.99	495.26	5.97
														2	13.89	13.89	71.6	2640000	(K)YMLYPDFLCK(G)	11.83	7.38	1	675.318	5.83
														2	13.17	4.06	72	4160000	(K)MILEETGK(L)	8	11.19	1	460.743	4.53
11	2	2.2	6	5	102.47	64.4	10300000	1.70917e+06	14485.3	8.75	D. russelii	P86368	U1-viperitoxin-Dr1a												0.162765	0.025237	0.00410769
														2	24.05	24.05	95.6	364000	(K)LAVPFYSSYGCYCGWGGK(A)	11.57	4.9	0.99	1036.46	8.43
														2	21.16	21.16	92.2	2750000	(R)CCFVHDCCYGNLPDCNPK(S)	8.78	5.66	0.93	1158.44	5.21
														3	19.99	19.99	92.6	919000	(K)RVNGAIVCEQGTSCENR(I)	6.93	0	0.99	650.636	6.14
														3	19.1	19.1	86	204000	(-)SLLEFGMMILEETGKLAVPFYSSYGCYCGWGGK(A)	15.88	10.92	0.88	1250.92	4.78
														2	18.17	18.17	92.2	5500000	(K)IYMLYPDFLCK(G)	12.37	9.24	0.99	731.86	5.83
														3	14.8	6.38	84.3	518000	(K)IYMLYPDFLCK(G)	12.38	9.24	0.98	488.244	5.83
11	3	3.1	9	6	93.84	31.1	6940000	948122	17891.8	6.65	D. russelii	K9JBU0	Dabocetin alpha subunit												0.09029	0.025237	0.00227865
														2	22.45	22.45	100	22400	(R)QQCSSHWTDGSAVSYETVTK(Y)	8.77	0.13	0.98	1136	5.32
														2	21.95	21.95	86.9	21400	(K)YHEWITLPCGDK(N)	10.33	0.13	0.99	759.858	5.32
														3	20.72	20.72	86.6	76900	(R)QQCSSHWTDGSAVSYETVTK(Y)	8.78	5.53	0.97	757.672	5.32
														2	18.94	18.94	92.1	705000	(K)YHEWITLPCGDKNPFICK(S)	11	5.66	0.98	1139.54	6.75
														3	17.52	17.52	81.3	4060000	(K)YHEWITLPCGDKNPFICK(S)	11	5.66	0.95	760.033	6.75
														2	16.77	10.7	83.4	14400	(K)SKYHAWIGLR(D)	9.13	0.13	0.99	615.843	9.99
														2	15.03	4.23	91.5	1600000	(K)LISETLTK(S)	8.2	5.66	1	452.773	6
														3	14.22	14.22	84.8	653000	(K)YHEWITLPCGDK(N)	10.25	0.13	1	506.908	5.32
														2	13.73	13.73	76.5	1380000	(K)YHAWIGLR(D)	9.68	11.06	0.99	508.279	8.75
11	4	4.1	6	5	64.3	38	9790000	1.95767e+06	10566.8	9.52	D. russelii	Unigene3920_DRSL	Dabocetin beta subunit												0.186429	0.025237	0.00470492
														2	20.17	20.17	97	566000	(R)SSEEMDFVIR(M)	10.3	5.66	0.99	606.784	4.14
														2	19.27	13	96.1	3630000	(K)TADNQWLR(W)	8.68	11.19	1	502.253	5.5
														2	16.61	9.77	72.8	1960000	(K)TTDNQWLR(W)	8.65	11.19	0.99	517.258	5.5
														2	12.86	12.86	73.2	1450000	(R)SHYFVCK(S)	6.92	10.94	1	470.723	8.34
														2	12	12	71.3	140000	(R)MTFPIFR(F)	11.62	9.41	1	456.246	9.5
														3	11.25	11.25	73.8	4000000	(R)SHYFVCK(S)	6.9	10.94	1	314.152	8.34
11	5	5.1	4	4	62.98	32.6	1440000	359800	18001.3	9.69	D. russelii	Unigene30367_DRSL	C-type lectin A12												0.0342639	0.025237	0.000864717
														3	17.44	17.44	76.9	165000	(R)CELTYHFICMSR(V)	10.33	0.13	0.94	539.574	6.75
														2	16.75	16.75	70.5	79200	(R)WTDGSAVSYENVMYNTR(C)	10.17	5.66	0.98	996.941	4.37
														2	16.04	16.04	73.5	862000	(K)TWEDAETFCQK(Q)	8.97	11.19	1	707.803	4.14
														2	12.75	7.36	77.4	333000	(K)HLATIEWLGK(A)	10.43	10.93	1	584.332	6.75
11	6	6.1	3	2	40.19	23.5	1130000	377333	14867.6	5.36	D. russelii	Q4PRD1	Coagulation factor X activating enzyme light chain												0.0359336	0.025237	0.000906856
														2	23.97	23.97	91.4	248000	(-)VLDCPSGWLSYEQHCYK(G)	10.48	5.66	1	1071.47	5.32
														3	16.22	16.22	80.7	139000	(K)SMTCNFIAPVVCK(F)	10.43	5.66	0.97	509.579	8.47
														2	15.61	15.61	76.1	745000	(K)SMTCNFIAPVVCK(F)	10.43	5.66	0.96	763.862	8.47
11	7	7.1	3	2	35.48	19.6	2870000	958333	6817.5	8.33	D. siamensis	Q4PRD2	Factor X activator light chain 2												0.0912624	0.025237	0.00230319
														2	18.3	18.3	88.7	305000	(R)NCKEPYPFVCK(V)	8.7	5.66	0.99	721.335	8.5
														2	17.18	17.18	78.7	1460000	(K)EPYPFVCK(V)	9.17	5.66	0.99	520.252	6.1
														3	17.05	17.05	84.6	1110000	(R)NCKEPYPFVCK(V)	8.68	5.66	1	481.226	8.5
11	8	8.1	2	2	35.06	14	183000	91850	29058.8	8.75	D. russelii	CL2958.Contig7_DRSL	Serine beta-fibrinogenase-like protein precursor												0.00874691	0.025237	0.000220746
														3	21.2	12.06	96.2	73700	(R)LNSPVTYNTHIAPFSLPSSPPTVGSVCR(I)	11.32	5.67	0.96	1000.18	8.75
														2	13.86	13.86	78.4	110000	(K)IYDYSVCR(A)	8.05	5.66	0.99	538.249	5.83
11	10	10.1	2	2	28.17	5.4	376000	188000	58712.5	8.53	T. albolabris	CL4302.Contig1_TA	L-amino acid oxidase												0.0179033	0.025237	0.000451826
														2	16.65	16.65	88.5	240000	(K)SAGQLYEESLR(K)	8.77	5.66	1	626.814	4.53
														4	11.52	11.52	72.8	136000	(K)KDPGVLKYPVKPSEEGK(S)	7.68	11.19	0.95	468.514	8.38
11	11	11.1	2	2	27.71	5.8	116000	57850	45429.1	6.45	M. lebetina	W8EFS0	5'-nucleotidase												0.00550907	0.025237	0.000139033
														2	15.26	15.26	79.9	57100	(R)VVSLNVLCTK(C)	10.27	5.66	0.99	566.825	8.72
														3	12.45	12.45	80.9	58600	(K)IIALGHSGFFEDQR(I)	10.48	5.66	0.98	530.609	5.32
						Total		1.05009e+07																	1
12	1	1.1	23	16	289.75	26.8	44600000	1.93674e+06	71793.7	6.05	D. russelii	Unigene32626_DRSL	Factor X activator heavy chain												0.219835	0.028965	0.00636752
														2	26.74	26.74	96.1	133000	(K)DSCFQENLKGSYYGYCR(K)	8.88	5.66	0.99	1073.95	6.07
														2	25.41	18.76	92.3	892000	(K)LKPGAECGNGLCCYQCK(I)	7.28	5.66	0.97	1007.93	8.5
														2	24.76	24.76	95.9	607000	(R)NECDVPEHCTGQSAECPR(D)	6.13	5.4	0.98	1073.42	4.4
														3	21.75	21.75	84.5	264000	(R)LFCLNNSPGNKNPCNMHYSCMDQHK(G)	8.5	5.53	0.86	1022.77	8.51
														2	20.49	11.54	91.2	8050000	(R)GYCYNGDCPIMR(N)	8.42	5.66	0.91	753.304	5.83
														3	18.22	18.22	81.7	6660000	(K)LKPGAECGNGLCCYQCK(I)	7.3	11.19	0.9	672.294	8.5
														2	17.87	17.87	82.1	55500	(R)KSHDNALLFTDMR(F)	9.33	5.66	0.98	774.387	6.75
														2	17.83	17.83	89.5	2120000	(R)KIPCAPQDVK(C)	6.7	10.81	1	578.315	8.59
														4	17.59	8.35	87.8	531000	(R)LFCLNNSPGNKNPCNMHYSCMDQHKGMVDPGTK(C)	8.58	0.13	0.74	963.673	8.45
														2	17.49	17.49	79.5	1380000	(R)LFCLNNSPGNK(N)	8.68	5.53	1	632.313	8.75
														3	17.26	10.59	88.7	250000	(R)KSHDNALLFTDMR(F)	9.32	5.53	1	516.595	6.75
														5	17.25	17.25	83.9	2790000	(R)LFCLNNSPGNKNPCNMHYSCMDQHKGMVDPGTK(C)	8.58	0.13	0.84	771.14	8.45
														6	16.08	16.08	76.8	4330000	(R)LFCLNNSPGNKNPCNMHYSCMDQHKGMVDPGTK(C)	8.58	0.13	0.8	642.785	8.45
														2	15.88	15.88	85	111000	(K)SHDNALLFTDMR(F)	9.92	5.53	0.99	710.34	5.19
														2	15.53	7.22	80	158000	(K)ASQLVATSAQFNK(A)	8.18	5.66	0.99	682.864	8.8
														2	15.06	15.06	71.4	6580000	(R)NQCISLFGSR(A)	9.55	16.21	0.93	591.291	9.75
														3	15.06	15.06	86.7	347000	(K)SHDNALLFTDMR(F)	9.92	5.53	1	473.897	5.19
														2	14.84	8.41	90.2	3400000	(R)SVGIVQVQGNR(N)	7.78	5.66	1	578.827	9.47
														3	14.63	14.63	73.2	608000	(K)DSCFQENLKGSYYGYCR(K)	8.88	5.66	0.99	716.306	6.07
														2	13.56	13.56	70.3	200000	(K)GSYYGYCRK(E)	5.93	10.81	0.99	577.26	9.53
														4	13.21	13.21	74.4	2380000	(R)ARNECDVPEHCTGQSAECPR(D)	5.83	4.39	0.99	594.001	4.83
														2	11.74	11.74	74.7	2640000	(K)CILYPPLRK(D)	8.83	11.06	0.99	580.338	9.99
														2	10.63	10.63	70.7	58500	(R)ARNECDVPEHCTGQSAECPR(D)	5.85	0	0.99	1186.99	4.83
12	1	1.2	3	3	48.53	11.4	2210000	737133	32140.6	5.5	T. purpureomaculatus	Unigene3635_TP	Zinc metalloproteinase-disintegrin HV1												0.0836704	0.028965	0.00242351
														2	17.83	17.83	89.5	2120000	(R)KIPCAPQDVK(C)	6.7	10.81	1	578.315	8.59
														2	17.78	17.78	86.9	60400	(R)SAECPTDLFQR(D)	9.23	0.13	0.98	662.307	4.37
														2	12.92	12.92	77.2	31000	(R)EDIGMVLLGTK(C)	10.87	0.13	1	588.323	4.37
12	2	2.1	13	11	174.82	51	9600000	869154	16257.5	9.02	D. siamensis	A8CG84	Basic phospholipase A2 DsM-S1												0.0986558	0.028965	0.00285756
														2	25.69	25.69	97.6	25600	(K)LAVPFYSSYGCYCGWGGK(G)	11.18	7.5	0.95	1036.46	8.43
														2	21.37	21.37	92.1	544000	(R)CCFVHDCCYGNLPDCNPK(S)	8.4	0.13	0.9	1158.44	5.21
														3	20.75	20.75	89.3	3230000	(R)CCFVHDCCYGNLPDCNPK(S)	8.4	0.13	0.9	772.631	5.21
														3	19.95	19.95	83.4	68400	(K)LAVPFYSSYGCYCGWGGKGTPK(D)	10.68	5.66	0.98	819.045	9.4
														3	19.55	19.55	94.2	189000	(K)RVNGAIVCEKGTSCENR(I)	6.57	5.4	0.99	650.638	8.75
														3	16.82	16.82	80.7	526000	(R)VNGAIVCEKGTSCENR(I)	7	10.94	0.89	598.603	6.11
														3	16.37	16.37	87.2	153000	(K)YKRVNGAIVCEK(G)	6.12	5.4	0.99	479.596	9.7
														3	16.34	16.34	81.3	798000	(K)KYMLYPDFLCK(G)	10.73	5.66	0.99	493.248	8.43
														2	16.18	16.18	77	245000	(K)KYMLYPDFLCK(G)	10.73	5.66	0.97	739.366	8.43
														2	14.38	14.38	74.6	1150000	(R)VNGAIVCEK(G)	6.3	10.81	1	495.26	5.97
														2	13.35	4.05	71.1	1710000	(K)MILEETGK(L)	7.58	11.06	1	460.743	4.53
														2	13.23	13.23	71.6	2560000	(K)YMLYPDFLCK(G)	11.43	8.54	1	675.319	5.83
														2	11.12	4.27	81.4	100000	(K)RVNGAIVCEK(G)	5.77	10.11	1	573.31	8.75
12	2	2.2	13	10	167.76	61.1	11800000	907462	14409.2	9.2	D. russelii	P59071	Basic phospholipase A2 VRV-PL-VIIIa												0.103004	0.028965	0.00298351
														2	25.23	25.23	91	270000	(K)LAIPSYSSYGCYCGWGGK(G)	10.4	5.66	0.98	1013.45	8.43
														2	21.37	21.37	92.1	544000	(R)CCFVHDCCYGNLPDCNPK(S)	8.4	0.13	0.9	1158.44	5.21
														3	20.75	20.75	89.3	3230000	(R)CCFVHDCCYGNLPDCNPK(S)	8.4	0.13	0.9	772.631	5.21
														3	19.55	19.55	94.2	189000	(K)RVNGAIVCEKGTSCENR(I)	6.57	5.4	0.99	650.638	8.75
														3	19.42	13.33	85.6	322000	(K)LAIPSYSSYGCYCGWGGK(G)	10.4	5.66	0.97	675.968	8.43
														3	16.82	16.82	80.7	526000	(R)VNGAIVCEKGTSCENR(I)	7	10.94	0.89	598.603	6.11
														3	16.37	16.37	87.2	153000	(K)YKRVNGAIVCEK(G)	6.12	5.4	0.99	479.596	9.7
														3	16.34	16.34	81.3	798000	(K)KYMLYPDFLCK(G)	10.73	5.66	0.99	493.248	8.43
														2	16.18	16.18	77	245000	(K)KYMLYPDFLCK(G)	10.73	5.66	0.97	739.366	8.43
														2	14.38	14.38	74.6	1150000	(R)VNGAIVCEK(G)	6.3	10.81	1	495.26	5.97
														2	13.35	4.05	71.1	1710000	(K)MILEETGK(L)	7.58	11.06	1	460.743	4.53
														2	13.23	13.23	71.6	2560000	(K)YMLYPDFLCK(G)	11.43	8.54	1	675.319	5.83
														2	11.12	4.27	81.4	100000	(K)RVNGAIVCEK(G)	5.77	10.11	1	573.31	8.75
12	2	2.3	7	5	97.87	52.8	5040000	719314	14485.3	8.75	D. russelii	P86368	U1-viperitoxin-Dr1a												0.0816478	0.028965	0.00236493
														2	25.69	25.69	97.6	25600	(K)LAVPFYSSYGCYCGWGGK(A)	11.18	7.5	0.95	1036.46	8.43
														2	21.37	21.37	92.1	544000	(R)CCFVHDCCYGNLPDCNPK(S)	8.4	0.13	0.9	1158.44	5.21
														3	20.75	20.75	89.3	3230000	(R)CCFVHDCCYGNLPDCNPK(S)	8.4	0.13	0.9	772.631	5.21
														3	19.55	19.55	94.2	189000	(K)RVNGAIVCEQGTSCENR(I)	6.57	5.4	0.99	650.638	6.14
														3	16.82	16.82	80.7	526000	(R)VNGAIVCEQGTSCENR(I)	7	10.94	0.89	598.603	4.53
														2	14.44	14.44	78.1	38600	(K)IYMLYPDFLCK(G)	11.87	0.96	0.99	731.861	5.83
														3	13.98	13.98	79.9	482000	(K)IYMLYPDFLCK(G)	11.98	8.8	0.99	488.244	5.83
12	3	3.1	8	6	68.06	25.3	2660000	442162	17905.9	7.07	D. siamensis	Q38L02	Snaclec dabocetin subunit alpha												0.0501889	0.028965	0.00145372
														3	19.13	19.13	86.1	825000	(R)QQCSSHWTDGSAVSYETVTK(Y)	8.3	0.13	1	757.672	5.32
														2	18.13	18.13	93.7	186000	(R)QQCSSHWTDGSAVSYETVTK(Y)	8.3	0.13	0.98	1136	5.32
														2	17.47	17.47	93.1	88500	(K)YHEWITLPCGDKNPFICK(S)	10.63	5.66	0.96	1139.54	6.75
														3	17.01	17.01	83.2	974000	(K)YHEWITLPCGDKNPFICK(S)	10.62	5.66	0.99	760.033	6.75
														2	16.5	16.5	77.9	43800	(K)YHEWITLPCGDK(N)	9.8	5.53	0.99	759.857	5.32
														4	14.96	14.96	81.3	420000	(K)RQQCSSHWTDGSAVSYETVTK(Y)	8.03	5.66	0.99	607.532	6.75
														3	14.16	14.16	82.7	126000	(K)YHEWITLPCGDK(N)	9.82	5.53	0.99	506.909	5.32
														2	13.73	2.96	89.6	874000	(K)LISETLTK(S)	7.8	5.66	1	452.773	6
12	4	4.1	4	3	52.33	41	5500000	1374000	6817.5	8.33	D. siamensis	Q4PRD2	Factor X activator light chain 2												0.15596	0.028965	0.00451737
														2	18.55	18.55	88.4	856000	(R)NCKEPYPFVCK(V)	8.28	5.66	0.99	721.335	8.5
														3	17.06	17.06	85.2	3830000	(R)NCKEPYPFVCK(V)	8.28	5.66	0.99	481.227	8.5
														3	17.04	17.04	90.1	426000	(R)NCKEPYPFVCKVPPEC(-)	9.22	44	0.91	675.308	6.14
														2	16.74	6.13	88.4	384000	(R)KCFGLEK(K)	6.53	10.81	1	441.233	8.59
12	5	5.1	4	2	40.97	23.5	4180000	1045000	14867.6	5.36	D. russelii	Q4PRD1	Coagulation factor X activating enzyme light chain												0.118616	0.028965	0.0034357
														2	23.97	23.97	91.5	229000	(-)VLDCPSGWLSYEQHCYK(G)	10.05	0	0.99	1071.48	5.32
														3	20.16	20.16	83.1	3340000	(-)VLDCPSGWLSYEQHCYK(G)	10.07	5.53	0.97	714.655	5.32
														2	17	17	83	503000	(K)SMTCNFIAPVVCK(F)	9.98	5.53	0.99	763.864	8.47
														3	13.5	13.5	74.7	108000	(K)SMTCNFIAPVVCK(F)	9.98	5.53	0.98	509.579	8.47
12	6	6.1	2	2	34.24	18.3	400000	199750	18001.3	9.69	D. russelii	Unigene30367_DRSL	C-type lectin A12												0.0226732	0.028965	0.000656729
														2	17.32	17.32	77.3	46500	(R)WTDGSAVSYENVMYNTR(C)	9.77	5.53	0.94	996.941	4.37
														2	16.92	16.92	77.5	353000	(K)TWEDAETFCQK(Q)	8.55	5.66	1	707.804	4.14
12	7	7.1	2	2	32.62	5.4	242000	121000	58712.5	8.53	T. albolabris	CL4302.Contig1_TA	L-amino acid oxidase												0.0137344	0.028965	0.000397818
														2	17.02	17.02	87.3	94000	(K)SAGQLYEESLR(K)	8.33	5.66	1	626.813	4.53
														4	15.6	9.64	81.6	148000	(K)KDPGVLKYPVKPSEEGK(S)	7.3	5.66	0.99	468.515	8.38
12	8	8.1	2	2	31.97	17.5	916000	458250	12349.9	9.23	D. russelii	Unigene3920_DRSL	Dabocetin beta subunit												0.052015	0.028965	0.00150661
														2	18.61	15.48	91.8	43500	(R)SSEEMDFVIR(M)	9.88	5.53	0.97	606.784	4.14
														2	13.36	13.36	72.6	873000	(R)SHYFVCK(S)	6.52	5.4	1	470.723	8.34
						Total		8.80996e+06																	1
13	1	1.1	16	12	212.98	23.1	24700000	1542425	71793.7	6.05	D. russelii	Unigene32626_DRSL	Factor X activator heavy chain												0.102044	0.116951	0.0119342
														2	25.43	19.51	93	551000	(K)LKPGAECGNGLCCYQCK(I)	7.28	11.19	0.91	1007.93	8.5
														2	24.76	24.76	96	441000	(R)NECDVPEHCTGQSAECPR(D)	6.13	0	0.97	1073.42	4.4
														2	22.1	22.1	83.5	135000	(K)DSCFQENLKGSYYGYCR(K)	8.87	5.66	0.99	1073.95	6.07
														2	17.83	17.83	89.6	1980000	(R)KIPCAPQDVK(C)	6.7	5.41	1	578.315	8.59
														3	17.83	17.83	81.8	4440000	(K)LKPGAECGNGLCCYQCK(I)	7.28	11.19	0.94	672.293	8.5
														2	17.21	17.21	79.6	93800	(R)LFCLNNSPGNK(N)	8.78	0.13	0.97	632.312	8.75
														3	16.96	9.7	86.9	334000	(R)KSHDNALLFTDMR(F)	9.33	5.66	1	516.595	6.75
														5	16.68	16.68	80.2	1560000	(R)LFCLNNSPGNKNPCNMHYSCMDQHKGMVDPGTK(C)	8.6	0.13	0.88	771.14	8.45
														2	15.67	6.8	93.1	1510000	(R)SVGIVQVQGNR(N)	7.78	5.53	0.99	578.827	9.47
														6	15.63	15.63	71.1	2250000	(R)LFCLNNSPGNKNPCNMHYSCMDQHKGMVDPGTK(C)	8.6	0.13	0.87	642.785	8.45
														2	15.32	15.32	70.9	132000	(K)ASQLVATSAQFNK(A)	8.17	5.66	0.98	682.864	8.8
														3	15.18	15.18	84.7	439000	(K)SHDNALLFTDMR(F)	9.88	5.66	0.99	473.897	5.19
														4	14.21	14.21	70.1	373000	(R)LFCLNNSPGNKNPCNMHYSCMDQHKGMVDPGTK(C)	8.6	0.13	0.84	963.673	8.45
														4	13.51	13.51	74.7	1640000	(R)ARNECDVPEHCTGQSAECPR(D)	5.85	5.15	0.98	594.001	4.83
														3	13.21	13.21	74.4	5690000	(R)KIPCAPQDVK(C)	6.72	10.81	0.94	385.88	8.59
														2	12.33	12.33	77	3110000	(K)CILYPPLRK(D)	8.82	5.66	0.99	580.338	9.99
13	1	1.2	7	6	96.26	27.9	8580000	1.22563e+06	32140.6	5.5	T. purpureomaculatus	Unigene3635_TP	Zinc metalloproteinase-disintegrin HV1												0.0810856	0.116951	0.00948305
														2	21.88	16.77	94.1	480000	(R)SAECPTDLFQR(D)	9.2	5.66	0.99	662.305	4.37
														2	17.83	17.83	89.6	1980000	(R)KIPCAPQDVK(C)	6.7	5.41	1	578.315	8.59
														2	15.92	15.92	75.5	162000	(R)QSNDYSYCR(K)	5.33	20.23	0.98	596.74	5.83
														2	14.55	14.55	81.9	187000	(R)EDIGMVLLGTK(C)	10.88	5.4	0.99	588.323	4.37
														3	13.55	13.55	75.6	31800	(R)AAKDDCDLAESCTGR(S)	6.08	5.4	0.93	556.906	4.23
														3	13.21	13.21	74.4	5690000	(R)KIPCAPQDVK(C)	6.72	10.81	0.94	385.88	8.59
														2	12.53	12.53	70.3	48600	(R)LYCFPNSPGEENTCNLIYTPGR(E)	10.37	5.53	0.98	1301.59	4.53
13	1	1.3	2	2	40.38	9.7	608000	303500	33105.2	6.27	T. albolabris	CL9202.Contig4_TA	Zinc metalloproteinase-disintegrin ACLD												0.0200791	0.116951	0.00234827
														2	21.88	16.77	94.1	480000	(R)SAECPTDLFQR(D)	9.2	5.66	0.99	662.305	4.37
														3	18.5	18.5	81.5	127000	(K)LTPGSQCADGVCCHQCK(F)	6.25	5.41	0.96	659.942	6.74
13	1	1.4	3	2	33.92	3.2	8490000	2.82867e+06	71810.6	5.28	P. mucrosquamatus	C9E1S0	Zinc metalloproteinase-disintegrin-like VMP-III												0.18714	0.116951	0.0218862
														2	17.83	17.83	89.6	1980000	(R)KIPCAPQDVK(C)	6.7	5.41	1	578.315	8.59
														2	16.09	16.09	78.7	816000	(R)LFCVQGPIGK(K)	9.45	5.66	1	559.806	8.75
														3	13.21	13.21	74.4	5690000	(R)KIPCAPQDVK(C)	6.72	10.81	0.94	385.88	8.59
13	2	2.1	12	12	202.4	24.3	6720000	559825	63610.7	9.15	M. lebetina	W8EFS0	5'-nucleotidase												0.0370371	0.116951	0.00433153
														2	20.63	16.64	94.4	209000	(K)ETPVLSNPGPYLEFR(D)	10.78	5.53	1	859.943	4.53
														2	19.72	19.72	97	161000	(R)VPTYVPLEMEK(T)	9.9	0.13	0.98	653.345	4.53
														3	18.5	18.5	91.4	705000	(K)IIALGHSGFFEDQR(I)	10.02	5.66	0.99	530.61	5.32
														3	18.45	10.76	88.2	1570000	(K)VLLPSFLAAGGDGYHMLK(G)	11.7	7.38	1	630.34	6.71
														2	17.21	17.21	93.2	634000	(R)VVSLNVLCTK(C)	9.8	0.13	0.99	566.825	8.72
														2	17.14	17.14	76.5	82900	(K)LQNYYSQEIGK(T)	8.08	5.66	0.99	671.837	6
														2	16.32	16.32	75.5	128000	(K)CTGQDCYGGVAR(R)	6.03	5.4	0.99	672.279	5.83
														3	16.15	16.15	100	480000	(K)CRVPTYVPLEMEK(T)	9.53	11.19	0.99	541.276	6.14
														2	15.52	10.35	72.7	531000	(R)QVPVVQAYAFGK(Y)	9.8	11.19	0.99	653.864	8.59
														2	15.26	15.26	85	1120000	(K)VGIIGYTTK(E)	8.65	5.66	1	476.281	8.56
														3	14.94	14.94	85.2	826000	(K)HANFPILSANIRPK(G)	9.43	11.19	0.99	526.637	11
														3	12.56	5.44	75.9	271000	(R)DEVEELQIHANK(L)	8.03	5.66	0.99	475.575	4.4
13	3	3.1	9	8	130.36	13.6	2460000	273733	98156.9	7.36	C. adamanteus	CL3655.Contig2_CA	Phosphodiesterase 1												0.0181098	0.116951	0.00211795
														3	22.71	22.71	95.5	76500	(R)QACCWDYEDTCVLPTQSWSCSK(L)	10.43	5.41	0.83	927.707	4.03
														2	18.68	18.68	88.7	264000	(R)AGYLETWDSLMPNINK(L)	11.87	11.08	0.99	926.452	4.37
														4	17.62	7.05	85.2	187000	(K)VLSFILPHRPDNSESCADTSPDNLWVEER(I)	10.98	10.94	0.98	846.656	4.29
														2	17.17	17.17	88.8	480000	(K)AATYFWPGSEVK(I)	10.27	11.06	1	678.337	6.04
														2	15.72	15.72	82.1	357000	(R)MANVLCSCSEDCLEK(K)	8.88	5.66	0.93	908.374	4.14
														3	14.9	5.45	84.4	420000	(R)MANVLCSCSEDCLEKK(D)	8.42	5.53	0.84	648.618	4.68
														2	12.88	12.88	72.8	87100	(R)MANVLCSCSEDCLEKK(D)	8.42	11.06	0.92	972.423	4.68
														2	12.47	12.47	75.1	409000	(K)QPLPETLQLK(T)	9.48	11.19	1	583.844	6
														3	11.09	2.11	71.9	183000	(K)SICKGETSWLK(D)	8.38	5.66	0.98	436.894	8.31
13	4	4.1	11	8	124.06	24.4	12000000	1.09565e+06	34732.1	8.39	D. russelii	CL1662.Contig1_DRSL	L-amino-acid oxidase												0.0724868	0.116951	0.0084774
														2	18.26	18.26	84	345000	(K)EGWYANLGPMRVPEK(H)	10.13	11.06	0.99	873.936	6.24
														2	17.6	8.71	87.8	901000	(K)SAGQLYQESLR(K)	8.12	5.66	0.99	626.322	5.72
														2	17.29	17.29	87.8	82500	(K)KDPGLLKYPVKPSEAGK(S)	7.8	5.66	0.99	914.024	9.4
														4	16.41	7.58	90.1	3260000	(K)KDPGLLKYPVKPSEAGK(S)	7.82	5.66	0.99	457.517	9.4
														2	15.77	15.77	79	754000	(K)EGWYANLGPMR(V)	10.17	5.53	1	647.307	6.1
														3	14.72	9.81	82.5	1900000	(K)SAGQLYQESLRK(A)	7.35	5.66	0.97	460.583	8.31
														3	13.61	13.61	81.6	82300	(R)EDDYEEFLEIAK(N)	10.97	5.53	1	500.899	3.77
														2	13.58	6.74	83.4	331000	(K)VTVLEASERPGGR(V)	7.38	5.66	0.99	685.875	6.11
														3	13.23	13.23	81.8	56400	(R)VGEVKKDPGLLK(Y)	6.82	10.81	0.99	428.265	8.47
														3	13.16	13.16	72.8	2430000	(K)EGWYANLGPMRVPEK(H)	10.13	5.66	1	582.961	6.24
														5	10.97	2.57	80.5	1910000	(K)KDPGLLKYPVKPSEAGK(S)	7.82	5.66	0.98	366.215	9.4
13	4	4.2	8	5	83.52	14.4	12600000	1.57286e+06	46713.1	7.9	D. siamensis	Q4F867	L-amino-acid oxidase												0.104058	0.116951	0.0121697
														2	18.55	10.75	86.7	4140000	(K)SAGQLYQESLGK(A)	8.08	5.66	1	640.83	5.72
														3	18.38	18.38	88.4	1080000	(K)KDLQTFCYPSIIQK(W)	9.82	5.66	1	580.973	8.5
														2	17.52	11.65	89.7	294000	(K)KDLQTFCYPSIIQK(W)	9.82	5.66	1	870.955	8.5
														2	17.29	17.29	87.8	82500	(K)KDPGLLKYPVKPSEAGK(S)	7.8	5.66	0.99	914.024	9.4
														4	16.41	7.58	90.1	3260000	(K)KDPGLLKYPVKPSEAGK(S)	7.82	5.66	0.99	457.517	9.4
														3	16.07	16.07	78.6	1760000	(-)ADDKNPLEECFR(E)	8.8	16.72	0.99	498.563	4.32
														3	13.23	13.23	81.8	56400	(R)VGEVKKDPGLLK(Y)	6.82	10.81	0.99	428.265	8.47
														5	10.97	2.57	80.5	1910000	(K)KDPGLLKYPVKPSEAGK(S)	7.82	5.66	0.98	366.215	9.4
13	4	4.3	2	2	32.53	4.5	1540000	770500	55287.3	5.97	B. moojeni	Q6TGQ8	Chain A, Amine Oxidase												0.0509751	0.116951	0.00596158
														3	16.76	11.3	88.6	787000	(-)ADDRNPLEECFR(E)	8.88	11.19	0.99	507.899	4.32
														2	15.77	15.77	79	754000	(K)EGWYANLGPMR(L)	10.17	5.53	1	647.307	6.1
13	5	5.1	5	5	68.52	25.6	2650000	530440	14409.2	9.2	D. russelii	P59071	Basic phospholipase A2 VRV-PL-VIIIa												0.0350931	0.116951	0.00410417
														3	14.68	14.68	78	449000	(K)KYMLYPDFLCK(G)	10.73	5.53	0.99	493.248	8.43
														3	14.34	14.34	78.4	91300	(K)YKRVNGAIVCEK(G)	6.13	5.4	0.99	479.597	9.7
														2	13.98	13.98	71.7	1030000	(K)YMLYPDFLCK(G)	11.42	8.14	0.99	675.319	5.83
														2	12.9	4.18	70.9	1030000	(K)MILEETGK(L)	7.55	5.66	1	460.744	4.53
														2	12.62	5.11	88.2	51900	(K)RVNGAIVCEK(G)	5.77	13.16	0.99	573.31	8.75
13	6	6.1	2	2	35.72	24.3	1040000	521500	14867.6	5.36	D. russelii	Q4PRD1	Coagulation factor X activating enzyme light chain, RVV-X-light chain, LC1=metalloproteinase with disintegrin-like and C-type lectin-like domains												0.0345016	0.116951	0.004035
														2	20.17	20.17	83.5	558000	(-)VLDCPSGWLSYEQHCYK(G)	10.02	5.66	0.97	1071.48	5.32
														3	15.55	15.55	81.4	485000	(K)SMTCNFIAPVVCKF(-)	11.38	3.38	0.92	558.602	8.47
13	6	6.2	2	2	30.29	18.4	663000	331500	17267.5	5.63	D. siamensis	Q4PRC9	Snaclec 4												0.0219315	0.116951	0.00256491
														3	15.55	15.55	81.4	485000	(K)SMTCNFIAPVVCKF(-)	11.38	3.38	0.92	558.602	8.47
														3	14.74	14.74	81.5	178000	(K)VFTEEMNWADAEK(F)	9.83	5.66	0.99	523.904	4
13	7	7.1	2	2	33.98	22.3	675000	338000	14485.3	8.75	D. russelii	P86368	U1-viperitoxin-Dr1a												0.0223615	0.116951	0.0026152
														2	19.82	19.82	89	476000	(R)VNGAIVCEQGTSCENR(I)	6.98	10.94	0.93	897.399	4.53
														3	14.16	14.16	82.4	200000	(K)IYMLYPDFLCK(G)	11.98	7.52	0.98	488.244	5.83
13	8	8.1	3	2	30.63	16.4	500000	166900	18564.5	5.92	D. siamensis	K9JDF2	P68 alpha subunit												0.0110418	0.116951	0.00129135
														3	18.93	18.93	93.4	234000	(R)TWFNLSCGDDYPFVCK(F)	11.63	9.41	0.98	670.292	4.21
														2	17.39	17.39	88.7	243000	(R)TWFNLSCGDDYPFVCK(F)	11.63	9.41	0.97	1004.93	4.21
														3	11.7	11.7	70.4	23700	(R)FIKNCFGLEK(Q)	8.7	0.13	0.95	419.224	8.59
13	9	9.1	2	2	28.83	32.1	5290000	2645500	6817.5	8.33	D. siamensis	Q4PRD2	Factor X activator light chain 2												0.175022	0.116951	0.020469
														3	17.07	17.07	85.3	4820000	(R)NCKEPYPFVCK(V)	8.27	5.66	1	481.227	8.5
														2	11.76	2.31	74.7	471000	(R)KCFGLEK(K)	6.6	10.81	1	441.233	8.59
13	10	10.1	2	2	28.31	2.6	124000	62100	77600.9	5.59	E. carinatus	Unigene19296_EC	xaa-Pro aminopeptidase 2												0.00410844	0.116951	0.000480486
														2	14.56	5.54	75.6	39100	(R)YLVWLEK(N)	10.63	5.66	0.99	475.774	6
														2	13.75	7.37	82.1	85100	(R)IEDVALVVPAK(T)	9.6	11.19	0.92	577.346	4.37
13	11	11.1	2	2	26.79	2.8	329000	164000	69328.4	5.05	T. purpureomaculatus	CL4568.Contig1_TP	Zinc metalloproteinase-disintegrin stejnihagin-B												0.01085	0.116951	0.00126892
														3	14.93	14.93	89.5	124000	(R)KPECILNAPSK(T)	7.2	5.66	0.98	419.562	8.59
														4	11.86	5.33	78	204000	(R)TFLINRKPECILNAPSK(T)	9.25	0.13	1	501.031	9.99
13	12	12.1	2	2	25.04	3.1	365000	182500	59687	5.85	P. mucrosquamatus	A0A194ARM6	Zinc metalloproteinase-disintegrin jerdonitin-like												0.0120739	0.116951	0.00141206
														2	14.98	14.98	73.5	101000	(R)YHFVANR(M)	6.5	0	1	453.735	8.75
														3	10.06	10.06	71.6	264000	(R)SVGIVQDHR(S)	5.85	10.55	1	337.52	6.46
						Total		1.51152e+07																	1
																									Total sum of fractions		1

## Sheet: DrI
Mass spectrometry information of Indian Daboia russelii HPLC-eluted venom fractions from nano-ESI-LCMS/MS
Fraction	Group	Subgroup	Spectra	Distinct peptides	Distinct summed MS/MS search score	% AA coverage	Total protein spectral intensity	Mean protein spectral intensity	Protein MW (Da)	Protein pI	Species	Database accession	Protein name	z	Score	Fwd-Rev score	SPI (%)	Spectrum intensity	Sequence	RT (min)	Peak width (sec)	Averagine chi squared	m/z Measured (Da)	Peptide pI	Relative abundance (% in fraction)	Relative abundance (% fraction in chromatogram)	Relative abundance (% overall)
1	1	1.1	3	2	36.21	28.8	983000	327833	10473.8	9.75	D. russelii	H9BFA3	Kunitz-type protease inhibitor												0.892387	0.030149	0.0269046
														2	13.66	5.91	77.7	749000	(R)SFYYDSESK(K)	5.07	5.53	0.99	563.243	4.37
														3	22.55	22.55	86.1	216000	(K)EFIYGGCHGNANNFPTR(D)	6.33	10.81	0.99	651.962	6.85
														2	19.96	19.96	85.6	18500	(K)EFIYGGCHGNANNFPTR(D)	6.33	0	0.95	977.435	6.85
1	2	2.1	3	2	33.13	27.2	119000	39533.3	12362.1	10	P. jerdonii	Q7ZZM2	Disintegrin jerdostatin												0.107613	0.030149	0.00324442
														2	13.78	13.78	77.7	57400	(K)LKPAGTTCWR(T)	4.77	0	0.99	595.313	11
														2	19.35	19.35	97.5	37800	(K)SGSVNEYEVVNPGTVTGLPK(G)	7.38	0	0.96	1024.02	4.53
														3	14.64	14.64	72.4	23400	(K)SGSVNEYEVVNPGTVTGLPK(G)	7.38	0	0.96	683.016	4.53
								367367																	1
2	1	1.1	5	4	74.66	43.3	9200000	1842200	10243.6	9.57	D. siamensis	A8Y7P5	Kunitz-type serine protease inhibitor B5												0.297844	0.027553	0.00820649
														2	18.39	10.07	88.4	2800000	(R)SFYYDSESKK(C)	4.92	5.4	0.99	627.291	5.79
														3	17.74	17.74	71.3	1480000	(K)EFIYGGCHGNANK(F)	5.15	0	1	489.557	6.85
														2	21.72	12.54	94.6	481000	(K)EFIYGGCHGNANK(F)	5.15	0	1	733.829	6.85
														2	16.23	7.48	84	2180000	(R)SFYYDSESK(K)	5.5	0	0.95	563.244	4.37
														3	18.32	18.32	75.9	2270000	(K)FCYLPADPGECLAHMR(S)	7.82	5.4	0.97	646.29	5.32
2	1	1.2	4	3	63.84	30	16300000	4075000	10473.8	9.75	D. russelii	H9BFA3	Kunitz-type protease inhibitor												0.658839	0.027553	0.018153
														2	18.39	10.07	88.4	2800000	(R)SFYYDSESKK(C)	4.92	5.4	0.99	627.291	5.79
														2	16.23	7.48	84	2180000	(R)SFYYDSESK(K)	5.5	0	0.95	563.244	4.37
														3	24.19	17.53	88.5	8940000	(K)EFIYGGCHGNANNFPTR(D)	6.22	27.02	0.88	651.963	6.85
														2	29.22	29.22	100	2380000	(K)EFIYGGCHGNANNFPTR(D)	6.2	21.62	0.98	977.439	6.85
2	2	2.1	4	3	44.82	28.9	1070000	267925	14409.2	9.2	D. russelii	P59071	Basic phospholipase A2 VRV-PL-VIIIa												0.0433176	0.027553	0.00119353
														2	10.48	4.81	75.9	11100	(K)RVNGAIVCEK(G)	4.35	3.12	0.98	573.308	8.75
														2	17.62	17.62	86.9	656000	(R)VNGAIVCEKGTSCENR(I)	5	5.4	0.99	897.4	6.11
														3	18.15	18.15	84.8	336000	(R)VNGAIVCEKGTSCENR(I)	5	5.4	0.98	598.603	6.11
														2	16.19	16.19	84.2	68600	(R)CCFVHDCCYGNLPDCNPK(S)	6.07	5.4	0.96	1158.44	5.21
								6185125																	1
3	1	1.1	9	6	105.35	62.2	2780000	309211	12226.6	9.44	D. siamensis	A0A2H4Z2X4	DSAIP												0.110193	0.004519	0.000497964
														3	14.36	14.36	80.6	193000	(R)KIPCAPQDVK(C)	5	5.54	0.98	385.879	8.59
														2	17.54	17.54	89.7	52400	(R)KIPCAPQDVK(C)	5	3.44	1	578.314	8.59
														2	20.06	20.06	95.9	80100	(K)IPCAPQDVK(C)	5.18	5.73	0.97	514.266	5.84
														2	18.2	18.2	91.2	200000	(K)NPCQIYYAPSDENK(G)	5.88	5.54	0.98	849.876	4.37
														3	15.12	15.12	88.6	68400	(K)NPCQIYYAPSDENK(G)	5.88	5.54	0.98	566.92	4.37
														3	14.67	14.67	74.7	671000	(R)LYCFDNLPEHK(N)	6.78	9.5	0.99	479.229	5.32
														2	15.93	15.93	74.1	148000	(R)LYCFDNLPEHK(N)	6.78	8.16	0.99	718.338	5.32
														2	12	12	71.1	1270000	(K)QCISLFGSR(A)	7.33	7.41	0.99	534.268	9.75
														3	21.62	21.62	97.4	100000	(R)ATVAQDACFNFNSLGNAYGYCR(K)	8.2	5.82	1	833.7	5.88
3	2	2.1	5	4	65.08	31.6	1420000	283440	13625.1	9.69	D. russelii	P30894	Venom nerve growth factor												0.101009	0.004519	0.000456461
														3	11.48	11.48	77.9	583000	(K)CKNPNPVPSGCR(G)	4.17	8.75	0.99	462.552	11
														2	11.69	11.69	84.3	658000	(K)NPNPVPSGCR(G)	4.37	7.42	0.99	549.261	9.75
														2	21.92	21.92	92.8	89100	(R)INTACVCVISR(K)	6.25	6.23	0.99	646.826	9.75
														3	18.09	18.09	76.8	80500	(K)HWNSYCTTTDTFVR(A)	6.57	5.93	0.99	596.599	6.74
														2	19.99	13.29	84.9	6600	(K)HWNSYCTTTDTFVR(A)	6.58	0	0.76	894.394	6.74
3	3	3.1	8	3	58.98	37.1	1.02666e+06	1.02666e+06	14485.3	8.75	D. russelii	P86368	U1-viperitoxin-Dr1a												0.365871	0.004519	0.00165337
														2	17.31	17.31	83	1860000	(R)VNGAIVCEQGTSCENR(I)	5.13	10.44	0.95	897.401	4.53
														3	19.85	19.85	94.7	1490000	(R)VNGAIVCEQGTSCENR(I)	5.13	10.44	0.94	598.604	4.53
														3	19.71	19.71	85.7	1530000	(R)CCFVHDCCYGNLPDCNPK(S)	6.25	6.23	0.9	772.631	5.21
														2	20.79	20.79	93.4	159000	(R)CCFVHDCCYGNLPDCNPK(S)	6.25	6.23	0.94	1158.44	5.21
														2	13.74	13.74	73.5	165000	(K)IYmLYPDFLCK(G)	8.67	1.47	1	739.86	5.83
														3	18.34	18.34	94	2590000	(K)IYmLYPDFLCK(G)	8.77	8.04	0.98	493.573	5.83
														2	17.7	14.48	92.9	21300	(K)IYMLYPDFLCK(G)	9.32	0.58	1	731.861	5.83
														3	14.42	14.42	76.8	398000	(K)IYMLYPDFLCK(G)	9.4	7.08	0.99	488.242	5.83
3	3	3.2	5	3	53.59	24.8	5130000	1028000	16257.5	9.02	D. russelii	P59071	Basic phospholipase A2 VRV-PL-VIIIa												0.366348	0.004519	0.00165552
														2	12.95	12.95	71.4	101000	(R)VNGAIVCEK(G)	4.78	5.55	0.97	495.258	5.97
														2	17.31	17.31	83	1860000	(R)VNGAIVCEKGTSCENR(I)	5.13	10.44	0.95	897.401	6.11
														3	19.85	19.85	94.7	1490000	(R)VNGAIVCEKGTSCENR(I)	5.13	10.44	0.94	598.604	6.11
														3	19.71	19.71	85.7	1530000	(R)CCFVHDCCYGNLPDCNPK(S)	6.25	6.23	0.9	772.631	5.21
														2	20.79	20.79	93.4	159000	(R)CCFVHDCCYGNLPDCNPK(S)	6.25	6.23	0.94	1158.44	5.21
3	4	4.1	4	3	51.22	46.6	635000	158765	10473.8	9.75	D. russelii	H9BFA3	Kunitz-type protease inhibitor												0.056579	0.004519	0.00025568
														2	12.97	5.96	73.7	78500	(R)SFYYDSESK(K)	5.65	7.64	0.98	563.241	4.37
														3	23.98	23.98	87	359000	(K)EFIYGGCHGNANNFPTR(D)	6.42	11.61	0.99	651.96	6.85
														2	16.69	16.69	83.9	5560	(K)EFIYGGCHGNANNFPTR(D)	6.37	0	0.71	977.435	6.85
														3	14.27	14.27	70.3	192000	(K)FCYLPADPGECmAYIR(S)	7.7	6.45	0.99	660.289	4.37
								2.80608e+06																	1
4	1	1.1	8	6	110.67	62.2	2310000	289088	12226.6	9.44	D. siamensis	A0A2H4Z2X4	DSAIP												0.142378	0.010067	0.00143332
														3	14.29	14.29	76.6	58100	(R)KIPCAPQDVK(C)	5	2.36	0.98	385.879	8.5
														2	18.13	14.23	92.4	1900000	(R)KIPCAPQDVK(C)	4.37	11.95	0.82	578.313	8.59
														2	20.16	20.16	94.1	41300	(K)IPCAPQDVK(C)	5.18	7.57	0.99	514.266	5.84
														2	17.75	17.75	97.1	95200	(K)NPCQIYYAPSDENK(G)	5.88	6.05	0.97	849.876	4.37
														3	14.74	14.74	75.1	90600	(R)LYCFDNLPEHK(N)	6.68	4.39	0.97	479.229	5.32
														2	15.9	15.9	71.8	17100	(R)LYCFDNLPEHK(N)	6.68	4.39	0.98	718.337	5.32
														2	13.17	13.17	73.3	73600	(K)QCISLFGSR(A)	7.32	0	0.98	534.27	9.75
														3	25.56	25.56	100	36800	(R)ATVAQDACFNFNSLGNAYGYCR(K)	8.18	3.95	0.97	833.698	5.88
4	2	2.1	8	6	94.43	49.5	9840000	1.23099e+06	13625.1	9.69	D. russelii	P30894	Venom nerve growth factor												0.606271	0.010067	0.00610333
														2	10.35	3.91	80.7	479000	(R)ALTMER(N)	4.63	6.37	0.98	360.69	6.05
														3	15.27	15.27	90.4	389000	(R)INTACVCVISR(K)	6.2	12.66	0.99	431.553	9.75
														3	17.79	17.79	75.7	5790000	(K)HWNSYCTTTDTFVR(A)	6.48	13.42	0.95	596.602	6.74
														2	21.04	15.22	87.3	3100000	(K)HWNSYCTTTDTFVR(A)	6.47	10.81	1	894.397	6.74
														3	19.04	19.04	90.1	35300	(R)FIRINTACVCVISR(K)	7.32	0	0.98	570.306	12
														4	16.36	8.41	82.5	37200	(R)NQASWRFIRINTACVCVISR(K)	7.85	4.13	0.97	613.568	12.3
														3	12.37	7.89	78.3	11300	(R)GNVVTVMVDVNLNNNVYK(Q)	8.55	0	0.96	664.68	5.83
														2	12.09	7.62	80.6	6090	(R)GNVVTVMVDVNLNNNVYK(Q)	8.57	0	0.69	996.513	5.83
4	3	3.1	5	3	55.94	37.1	1610000	322400	14485.3	8.75	D. russelii	P86368	U1-viperitoxin-Dr1a												0.158785	0.010067	0.00159848
														2	18.24	18.24	87.9	188000	(R)VNGAIVCEQGTSCENR(I)	5.15	9.17	1	897.4	4.53
														3	18.85	18.85	88.4	178000	(R)VNGAIVCEQGTSCENR(I)	5.15	9.17	0.97	598.603	4.53
														3	18.56	18.56	84.1	100000	(R)CCFVHDCCYGNLPDCNPK(S)	6.22	7.51	0.93	772.632	5.21
														2	17.76	17.76	88.2	849000	(K)IYmLYPDFLCK(G)	8.77	7.41	1	739.858	5.83
														2	18.53	18.53	93.3	297000	(K)IYMLYPDFLCK(G)	9.4	6.69	1	731.859	5.83
4	4	4.1	2	2	37.41	28.8	229000	115000	10503.8	9.75	D. siamensis	A8Y7N7	Kunitz-type serine protease inhibitor C4												0.0566384	0.010067	0.000570179
														2	15.73	8.86	82.2	106000	(R)SFYYDSESK(K)	5.68	6.81	0.99	563.241	4.37
														3	21.68	21.68	84.5	124000	(K)EFIYGGCHGNANNFPTR(D)	6.33	4.13	1	651.962	6.85
4	5	5.1	2	2	34.06	4.3	146000	72950	57286.2	8.82	D. russelii	G8XQX1	L-amino-acid oxidase												0.0359285	0.010067	0.000361692
														3	15.19	15.19	75	41900	(K)YPVKPSEAGK(S)	4.03	7.32	0.98	359.199	8.5
														2	18.87	11.62	89.3	104000	(K)SAGQLYQESLGK(A)	6.02	0	0.98	640.83	5.72
								2.03042e+06																	1
5	1	1.1	6	4	62.27	34	12600000	2099450	16791.1	9.1	D. russelii	P67861	Snake venom vascular endothelial growth factor toxin VR-1												0.464579	0.026072	0.0121125
														3	16.9	16.9	82.4	929000	(K)QGEPEGPKEPR(R)	3.45	18.18	0.98	408.539	4.79
														3	15.18	15.18	73.4	149000	(R)WKQGEPEGPKEPR(R)	4.28	5.41	0.99	513.266	6.23
														2	18.44	18.44	84.5	23700	(R)WKQGEPEGPKEPR(R)	4.28	5.41	0.95	769.392	6.23
														2	12.83	12.83	72.3	1390000	(K)HTADIQIMR(M)	5.67	10.81	1	542.784	6.74
														5	14.1	5.14	80.7	885000	(R)ETLVSILQEHPDEISDIFRPSCVAVLR(C)	9.25	32.24	1	625.517	4.5
														3	11.36	11.36	70.1	9220000	(R)ETLVSILQEHPDEISDIFRPSCVAVLR(C)	9.23	32.24	1	1041.87	4.5
5	1	1.2	5	4	60.28	36.2	2720000	542140	15785.9	9.15	D. russelii	Unigene30051_DRSL	Snake venom vascular endothelial growth factor toxin OS												0.119968	0.026072	0.0031278
														3	16.9	16.9	82.4	929000	(K)QGEPEGPKEPR(R)	3.45	18.18	0.98	408.539	4.79
														3	15.18	15.18	73.4	149000	(R)WKQGEPEGPKEPR(R)	4.28	5.41	0.99	513.266	6.23
														2	18.44	18.44	84.5	23700	(R)WKQGEPEGPKEPR(R)	4.28	5.41	0.95	769.392	6.23
														2	12.83	12.83	72.3	1390000	(K)HTADIQIMR(M)	5.67	10.81	1	542.784	6.74
														5	12.11	1.87	80.7	219000	(R)ETLVSILQEHPDEISDIFRPSCVTVLR(C)	9.02	28.61	0.99	631.519	4.5
5	2	2.1	4	3	59.86	36.7	7100000	1775075	13625.1	9.69	D. russelii	P30894	Venom nerve growth factor												0.392799	0.026072	0.0102411
														2	23.09	23.09	96.6	2590000	(R)INTACVCVISR(K)	6.03	0	0.84	646.828	9.75
														2	20.66	14.15	85.7	2540000	(K)HWNSYCTTTDTFVR(A)	6.32	16.85	1	894.396	6.74
														3	18.92	18.92	72.3	1910000	(K)HWNSYCTTTDTFVR(A)	6.32	17.55	1	596.6	6.74
														2	16.11	16.11	81.1	60300	(R)GNVVTVMVDVNLNNNVYK(Q)	8.35	0.13	1	996.515	5.83
5	3	3.1	4	3	52.57	37.9	410000	102375	16208.4	9.2	D. russelii	P59071	Basic phospholipase A2 VRV-PL-VIIIa												0.0226541	0.026072	0.000590639
														2	18.87	18.87	86.4	34700	(R)VNGAIVCEKGTSCENR(I)	5.05	5.4	0.98	897.4	6.11
														3	12.51	12.51	70.8	22200	(R)VNGAIVCEKGTSCENR(I)	6.03	0	-0.51	598.603	6.11
														3	18.62	18.62	82.8	261000	(R)CCFVHDCCYGNLPDCNPK(S)	6.03	0	0.95	772.632	5.21
														2	15.08	15.08	76.9	91600	(K)LAIPSYSSYGCYCGWGGK(G)	7.9	5.53	1	1013.45	8.43
								4519040																	1
6	1	1.1	31	13	270.65	92.5	95800000	3.08956e+06	14409.2	9.2	D. russelii	P59071	Basic phospholipase A2 VRV-PL-VIIIa												0.573723	0.372097	0.213481
														3	18.01	18.01	76.9	109000	(R)VNGAIVCEKGTSCENR(I)	4.85	0	0.96	598.614	6.11
														2	24.83	24.83	96.2	131000	(R)VNGAIVCEKGTSCENR(I)	4.85	0	0.98	897.401	6.11
														3	21.47	21.47	100	71000	(K)RVNGAIVCEKGTSCENR(I)	4.67	0	0.92	650.637	8.75
														3	19.99	19.99	86.1	344000	(R)ICECDKAAAICFR(Q)	5.32	5.4	0.99	538.58	6.07
														3	20.98	20.98	92.6	294000	(R)CCFVHDCCYGNLPDCNPKSDR(Y)	5.3	0	0.91	892.019	5.3
														3	16.54	9.41	82	279000	(K)AAAICFRQNLNTYSK(K)	5.83	0	0.98	586.299	9.99
														2	18.78	11.33	97.8	113000	(K)AAAICFRQNLNTYSK(K)	5.4	0	0.96	878.947	9.99
														4	20.64	20.64	97.6	873000	(K)DATDRCCFVHDCCYGNLPDCNPK(S)	5.65	0	0.93	719.287	4.56
														3	20.22	20.22	97.5	823000	(K)DATDRCCFVHDCCYGNLPDCNPK(S)	5.65	0	0.91	958.713	4.56
														2	18.59	18.59	81.4	290000	(K)DATDRCCFVHDCCYGNLPDCNPK(S)	5.73	5.4	0.95	1437.56	4.56
														3	20.14	11.71	93.3	2830000	(K)KYMLYPDFLCKGELK(C)	6.9	0	0.92	635.65	8.38
														2	14.33	6.66	86.8	863000	(K)KYMLYPDFLCKGELK(C)	6.9	0	1	952.97	8.38
														2	20.68	20.68	88.8	6470000	(K)KYMLYPDFLCK(G)	7.03	8.27	0.9	739.359	8.43
														2	27.35	27.35	98.5	10800000	(K)LAIPSYSSYGCYCGWGGK(G)	7.62	11.06	0.95	1013.45	8.43
														3	17.76	17.76	84.9	1470000	(K)KYMLYPDFLCK(G)	7.05	8.27	1	493.24	8.43
														3	20.26	20.26	88.8	10800000	(K)LAIPSYSSYGCYCGWGGK(G)	7.35	43.81	0.99	675.962	8.43
														3	20.63	20.63	92.3	13100000	(K)MILEETGKLAIPSYSSYGCYCGWGGK(G)	8.22	93.42	0.94	976.436	5.9
														2	17.7	12.34	84.2	1290000	(K)YMLYPDFLCKGELK(C)	7.82	0	0.99	888.923	6.07
														2	15.24	15.24	83.1	1080000	(K)YMLYPDFLCKGELKC(-)	7.82	0	0.96	968.936	6.07
														4	15.57	5.89	75.3	201000	(K)MILEETGKLAIPSYSSYGCYCGWGGK(G)	7.82	0	0.96	732.577	5.9
														3	15.19	6.13	78	20900	(-)SLLEFGKmILEETGK(L)	9.08	0.13	0.75	570.972	4.78
														2	24.96	24.96	96.3	9060000	(K)LAIPSYSSYGCYCGWGGK(G)	8.97	123.79	1	1013.44	8.43
														3	17.67	7.99	91.4	229000	(-)SLLEFGKMILEETGK(L)	9.55	0	0.99	565.64	4.78
														2	21.19	13.93	89.9	106000	(-)SLLEFGKMILEETGK(L)	9.55	0	0.98	847.957	4.78
														3	18.08	12.71	78.1	5600000	(K)LAIPSYSSYGCYCGWGGK(G)	10.7	164.91	1	675.97	8.43
														3	21.66	21.66	96.9	1690000	(K)MILEETGKLAIPSYSSYGCYCGWGGK(G)	9.45	80.94	0.96	976.445	5.9
														2	26.12	26.12	93.9	13100000	(K)LAIPSYSSYGCYCGWGGK(G)	11.87	151.81	1	1013.45	8.43
														3	18.8	13.84	85.3	9240000	(K)LAIPSYSSYGCYCGWGGK(G)	11.92	124.7	1	675.967	8.43
														2	23.62	23.62	94.4	4480000	(K)LAIPSYSSYGCYCGWGGK(G)	13.05	78.18	0.91	1013.44	8.43
														3	16.79	16.79	79.2	10900	(K)LAIPSYSSYGCYCGWGGK(G)	14.9	0	0.97	675.967	8.43
														2	23.47	23.47	90.7	8570	(K)LAIPSYSSYGCYCGWGGK(G)	14.65	0	0.89	1013.44	8.43
6	1	1.2	15	11	197.49	87.6	3830000	255294	14485.3	8.75	D. russelii	P86368	U1-viperitoxin-Dr1a												0.0474074	0.372097	0.0176401
														4	12.92	12.92	72.2	140000	(K)YKRVNGAIVCEQGTSCENR(I)	4.4	3.83	0.99	561.028	8.59
														2	24.83	24.83	96.2	131000	(R)VNGAIVCEQGTSCENR(I)	4.85	0	0.98	897.401	4.53
														3	21.47	21.47	100	71000	(K)RVNGAIVCEQGTSCENR(I)	4.67	0	0.92	650.637	6.14
														4	11.85	2.65	84.4	135000	(K)RVNGAIVCEQGTSCENRICECDK(A)	4.85	0	0.88	689.567	4.87
														5	10.75	2.38	86.2	106000	(K)RVNGAIVCEQGTSCENRICECDK(A)	4.85	0	0.95	551.856	4.87
														3	19.99	19.99	86.1	344000	(R)ICECDKAAAICFR(R)	5.32	5.4	0.99	538.58	6.07
														3	20.98	20.98	92.6	294000	(R)CCFVHDCCYGNLPDCNPKSDR(Y)	5.3	0	0.91	892.019	5.3
														4	20.64	20.64	97.6	873000	(K)DATDRCCFVHDCCYGNLPDCNPK(S)	5.65	0	0.93	719.287	4.56
														3	20.22	20.22	97.5	823000	(K)DATDRCCFVHDCCYGNLPDCNPK(S)	5.65	0	0.91	958.713	4.56
														2	18.59	18.59	81.4	290000	(K)DATDRCCFVHDCCYGNLPDCNPK(S)	5.73	5.4	0.95	1437.56	4.56
														2	17.17	17.17	81.2	2150	(K)LAVPFYSSYGCYCGWGGK(A)	8.2	0	-0.83	1036.46	8.43
														2	18.75	18.75	93.2	476000	(K)IYMLYPDFLCK(G)	9.25	5.66	0.99	731.861	5.83
														3	11.25	11.25	70.2	36900	(K)IYMLYPDFLCKGELKC(-)	8.82	0.13	0.97	684	6.07
														2	10.87	5.01	71.2	7360	(-)SLLEFGMmILEETGK(L)	10.3	0	0.77	857.426	4.25
														2	17.64	11.87	87.1	100000	(-)SLLEFGMMILEETGK(L)	11.22	7.48	0.91	849.428	4.25
6	2	2.1	7	5	76.87	25.3	5570000	794371	28719.5	7.07	D. siamensis	E5L0E4	Beta-fibrinogenase-like												0.147513	0.372097	0.054889
														3	13.11	13.11	83.2	27700	(R)NNAEIRLPEER(F)	5.25	5.41	0.98	447.569	4.79
														2	14.59	14.59	77.4	273000	(R)FFCLSNK(N)	5.9	5.4	0.99	458.225	8.75
														2	13.32	5.4	75.1	1690000	(K)WDKDIMLIK(L)	6.7	5.53	1	581.317	5.96
														2	17.83	17.83	97.1	614000	(K)TSTYIAPLSLPSSPPR(V)	6.9	0	0.98	843.942	8.41
														3	14.54	10.21	80.6	65900	(K)TSTYIAPLSLPSSPPR(V)	6.9	0	0.97	562.963	8.41
														3	18.02	13.77	91.8	1840000	(K)VYDYTDWIQSIIAGNTAATCPP(-)	10.42	9.28	1	819.39	3.56
														2	16.05	11.79	90.7	1050000	(K)VYDYTDWIQSIIAGNTAATCPP(-)	10.43	5.4	0.96	1228.58	3.56
6	3	3.1	4	4	62.11	20.9	1110000	276800	27614.8	7.9	D. russelii	CL3658.Contig2_DRSL	Cysteine-rich seceretory protein Dr-CRPK												0.051401	0.372097	0.0191262
														2	11.07	4.46	80.3	70500	(R)RSVTPTASNMLK(M)	5.12	0	0.99	652.854	11
														2	16.85	7.28	88.3	425000	(R)SVTPTASNMLK(M)	5.3	0	0.99	574.804	8.47
														2	21.18	21.18	89.5	551000	(K)MEWYPEAAANAER(W)	6.45	0	1	769.327	4.25
														3	13.01	3.02	77.7	60700	(K)DFVYGKGASPANAVVGHYTQIVWYK(S)	8.62	5.53	0.97	924.126	8.39
6	4	4.1	3	2	49.74	12.6	1170000	389333	29577.7	9.77	M. lebetina	Q9PT40	Venom serine proteinase-like protein 2												0.0722981	0.372097	0.0269019
														2	23.16	23.16	94.6	456000	(R)TLCAGILQGGIDSCK(V)	6.63	16.34	0.98	796.878	5.5
														2	26.58	26.58	93.9	450000	(R)FYCAGTLINQEWVLTAAR(C)	9.03	5.53	1	1057.03	6
														3	21.56	21.56	91.8	262000	(R)FYCAGTLINQEWVLTAAR(C)	9.03	5.53	1	705.025	6
6	5	5.1	2	2	42.59	29.7	872000	436000	16276.8	4.51	D. siamensis	P31100	Acidic phospholipase A2 RV-7												0.080964	0.372097	0.0301265
														2	21.31	21.31	89.6	632000	(R)CCFVHDCCYGTVNDCNPK(T)	5.22	0	0.95	1153.44	5.21
														2	21.28	21.28	94.4	240000	(K)TATYSYSFENGDIVCGDNDLCLR(T)	7.63	5.66	1	1335.57	3.84
6	6	6.1	2	2	30.85	20.6	288000	143750	14424.9	9.05	D. russelii	P81458	Basic phospholipase A2 RVV-VD												0.026694	0.372097	0.00993275
														2	14.47	14.47	83.9	36500	(K)YHNYPPSQCTGTEQC(-)	4.48	9.75	0.87	921.365	5.24
														2	16.38	11.43	75.1	251000	(-)NLFQFAEMIVK(M)	10.42	0	1	670.36	6
								5.38511e+06																	1
7	1	1.1	20	11	195.2	49.7	34600000	1731565	27600.7	7.14	D. russelii	F2Q6F2	Cysteine-rich seceretory protein Dr-CRPK												0.114541	0.077713	0.00890133
														2	12.46	5.24	74.2	30000	(R)SVTPTASNmLK(M)	4.7	5.4	0.93	582.8	8.47
														3	14.99	7.97	75.7	4540000	(R)CILNHSPYNSR(V)	4.9	10.81	0.98	454.221	8.75
														2	19.02	10.84	95.7	3390000	(R)CILNHSPYNSR(V)	4.92	10.81	1	680.827	8.75
														2	11.89	6.51	75.5	2570000	(K)TKCPASCFCHNEII(-)	5.85	16.21	0.99	868.883	6.41
														3	11.16	11.16	73.3	2470000	(K)TKCPASCFCHNEII(-)	5.83	16.21	0.98	579.591	6.41
														2	15.02	15.02	79.2	993000	(K)WTAIIHEWHK(E)	6.08	0	1	660.849	6.92
														2	18.62	18.62	88.1	1380000	(K)mEWYPEAAANAER(W)	6.08	0	1	777.342	4.25
														3	17.18	9.29	78.6	69600	(K)mEWYPEAAANAER(W)	6.08	0	1	518.563	4.25
														3	15.68	9.17	97	520000	(R)RPEIQNEIVDLHNSLRR(S)	6.2	5.53	0.97	697.049	6.76
														3	21.3	21.3	96.6	267000	(K)MEWYPEAAANAER(W)	6.6	5.4	0.99	513.232	4.25
														2	20.09	20.09	92.1	4260000	(K)CGENIYMSPYPMK(W)	6.6	10.81	0.93	795.337	6
														3	18.31	18.31	100	4380000	(R)RPEIQNEIVDLHNSLR(R)	6.68	5.4	0.99	645.012	5.45
														2	16.86	5.68	94.8	712000	(R)RPEIQNEIVDLHNSLR(R)	6.7	5.4	0.97	967.017	5.45
														4	11.09	5.72	73.6	152000	(R)RPEIQNEIVDLHNSLR(R)	6.82	5.4	0.98	484.011	5.45
														4	15.88	1.87	84.2	2630000	(K)KDFVYGQGASPANAVVGHYTQIVWYK(S)	7.92	0.13	1	725.372	8.39
														3	20.19	9.56	97	2000000	(K)KDFVYGQGASPANAVVGHYTQIVWYK(S)	7.92	0.13	0.99	966.827	8.39
														3	21.4	14.08	92.9	3690000	(K)DFVYGQGASPANAVVGHYTQIVWYK(S)	8.58	5.4	1	924.13	6.74
														2	26	26	100	497000	(K)DFVYGQGASPANAVVGHYTQIVWYK(S)	8.57	5.4	0.99	1385.69	6.74
														4	13.71	3.37	87.9	61400	(K)DFVYGQGASPANAVVGHYTQIVWYK(S)	8.58	5.4	0.93	693.347	6.74
														3	15.24	15.24	76.6	19300	(K)MEWYPEAAANAERWAFR(C)	8.53	0	0.96	699.992	4.78
7	1	1.2	18	11	187.5	45.6	29900000	1.66091e+06	27614.8	7.9	D. russelii	CL3658.Contig2_DRSL	Cysteine-rich seceretory protein Dr-CRPK												0.109867	0.077713	0.0085381
														2	12.46	5.24	74.2	30000	(R)SVTPTASNmLK(M)	4.7	5.4	0.93	582.8	8.47
														3	14.99	7.97	75.7	4540000	(R)CILNHSPYNSR(V)	4.9	10.81	0.98	454.221	8.75
														2	19.02	10.84	95.7	3390000	(R)CILNHSPYNSR(V)	4.92	10.81	1	680.827	8.75
														2	11.89	6.51	75.5	2570000	(K)TKCPASCFCHNEII(-)	5.85	16.21	0.99	868.883	6.41
														3	11.16	11.16	73.3	2470000	(K)TKCPASCFCHNEII(-)	5.83	16.21	0.98	579.591	6.41
														2	18.62	18.62	88.1	1380000	(K)mEWYPEAAANAER(W)	6.08	0	1	777.342	4.25
														3	17.18	9.29	78.6	69600	(K)mEWYPEAAANAER(W)	6.08	0	1	518.563	4.25
														3	15.68	9.17	97	520000	(R)RPEIQNEIVDLHNSLRR(S)	6.2	5.53	0.97	697.049	6.76
														3	21.3	21.3	96.6	267000	(K)MEWYPEAAANAER(W)	6.6	5.4	0.99	513.232	4.25
														2	20.09	20.09	92.1	4260000	(K)CGENIYMSPYPMK(W)	6.6	10.81	0.93	795.337	6
														3	18.31	18.31	100	4380000	(R)RPEIQNEIVDLHNSLR(R)	6.68	5.4	0.99	645.012	5.45
														2	16.86	5.68	94.8	712000	(R)RPEIQNEIVDLHNSLR(R)	6.7	5.4	0.97	967.017	5.45
														4	11.09	5.72	73.6	152000	(R)RPEIQNEIVDLHNSLR(R)	6.82	5.4	0.98	484.011	5.45
														2	19.61	19.61	87	445000	(K)GASPANAVVGHYTQIVWYK(S)	7.18	5.4	0.99	1031.03	8.51
														4	15.88	1.87	84.2	2630000	(K)KDFVYGKGASPANAVVGHYTQIVWYK(S)	7.92	0.13	1	725.372	9.31
														3	20.19	9.56	97	2000000	(K)KDFVYGKGASPANAVVGHYTQIVWYK(S)	7.92	0.13	0.99	966.827	9.31
														4	13.71	3.37	87.9	61400	(K)DFVYGKGASPANAVVGHYTQIVWYK(S)	8.58	5.4	0.93	693.347	8.39
														3	15.24	15.24	76.6	19300	(K)MEWYPEAAANAERWAFR(C)	8.53	0	0.96	699.992	4.78
7	1	1.3	12	6	133.34	17.7	22900000	1.91302e+06	25769.4	5.96	D. acutus	F2Q6G0	cysteine-rich seceretory protein Da-CRPa												0.126544	0.077713	0.00983414
														2	19.66	15.14	95.5	11600000	(-)SVDFDSESPR(K)	5.13	19.21	1	569.756	4.03
														3	11.32	11.32	86.3	9080	(-)SVDFDSESPR(K)	5.2	1.85	0.77	380.172	4.03
														4	11.42	1.9	90.3	5530000	(R)KPEIQNEIVDLHNSLRR(S)	6.17	0.13	0.99	516.038	6.76
														2	18.62	18.62	88.1	1380000	(K)mEWYPEAAANAER(W)	6.08	0	1	777.342	4.25
														3	17.18	9.29	78.6	69600	(K)mEWYPEAAANAER(W)	6.08	0	1	518.563	4.25
														3	21.56	15.34	97.2	1360000	(R)KPEIQNEIVDLHNSLRR(S)	7.17	0	1	687.714	6.76
														4	13.88	4.19	91.8	861000	(R)KPEIQNEIVDLHNSLR(R)	6.53	0	0.97	477.011	5.45
														3	19.51	11.19	100	982000	(R)KPEIQNEIVDLHNSLR(R)	6.53	0	0.98	635.68	5.45
														2	23.17	13.78	100	144000	(R)KPEIQNEIVDLHNSLR(R)	6.53	0	0.96	953.019	5.45
														3	21.3	21.3	96.6	267000	(K)MEWYPEAAANAER(W)	6.6	5.4	0.99	513.232	4.25
														3	18.43	12.71	90.9	67600	(-)SVDFDSESPRKPEIQNEIVDLHNSLRR(S)	6.75	10.81	0.94	1060.88	4.95
														3	29.22	22.78	100	686000	(-)SVDFDSESPRKPEIQNEIVDLHNSLR(R)	6.98	0	0.97	1008.84	4.58
7	1	1.4	4	2	36.36	9.1	1780000	446725	27683.8	7.87	C. godmani	F2Q6F6	cysteine-rich seceretory protein Pg-CRP												0.0295504	0.077713	0.00229645
														2	18.62	18.62	88.1	1380000	(K)mEWYPEAAANAER(W)	6.08	0	1	777.342	4.25
														3	17.18	9.29	78.6	69600	(K)mEWYPEAAANAER(W)	6.08	0	1	518.563	4.25
														3	21.3	21.3	96.6	267000	(K)MEWYPEAAANAER(W)	6.6	5.4	0.99	513.232	4.25
														2	15.06	15.06	79.8	70300	(K)IVDLHNSLR(R)	6.65	10.81	1	533.805	6.74
7	2	2.1	5	5	76.03	19.6	1480000	542780	29577.7	9.77	M. lebetina	Q9PT40	Venom serine proteinase-like protein 2												0.0359043	0.077713	0.00279023
														2	16.33	9	89.6	1230000	(R)TLCAGILK(G)	5.65	5.4	1	438.254	8.41
														2	13.73	13.73	80.7	22900	(K)EKFFCLSSK(T)	5.82	0	0.97	573.288	8.69
														2	20.22	20.22	91.3	485000	(R)TLCAGILQGGIDSCK(V)	6.85	10.81	0.96	796.896	5.5
														2	16.3	16.3	79.9	730000	(R)WDKDIMLIR(L)	7.08	0.13	1	595.325	5.96
														2	25.78	25.78	93.6	246000	(R)FYCAGTLINQEWVLTAAR(C)	9.03	5.53	0.99	1057.03	6
7	2	2.2	5	4	64.33	21	4620000	924000	28719.5	7.07	D. siamensis	E5L0E4	Beta-fibrinogenase-like												0.0611216	0.077713	0.00474994
														2	15.04	15.04	76.8	483000	(R)FFCLSNK(N)	6.17	0.13	1	458.224	8.75
														2	12.66	6.94	76.4	719000	(K)WDKDIMLIK(L)	6.98	0	0.99	581.323	5.96
														2	18.37	13.11	98.3	215000	(K)TSTYIAPLSLPSSPPR(V)	7.17	0	0.97	843.962	8.41
														3	18.26	14.01	91	2350000	(K)VYDYTDWIQSIIAGNTAATCPP(-)	10.45	7.13	1	819.388	3.56
														2	14.51	11.4	88.8	853000	(K)VYDYTDWIQSIIAGNTAATCPP(-)	10.45	7.13	0.98	1228.58	3.56
7	3	3.1	15	8	153.85	80.1	25600000	1.70576e+06	14409.2	9.2	D. russelii	P59071	Basic phospholipase A2 VRV-PL-VIIIa												0.112834	0.077713	0.00876868
														2	10.51	10.51	71.5	2820	(K)RVNGAIVCEK(G)	5.27	0	0.13	573.309	8.75
														3	14.73	14.73	76.1	176000	(R)VNGAIVCEKGTSCENR(I)	4.57	1.92	0.99	598.615	6.11
														2	22.55	22.55	90.2	56000	(R)VNGAIVCEKGTSCENR(I)	4.95	0	-0.26	897.416	6.11
														2	10.82	10.82	71.2	56000	(R)VNGAIVCEKGTSCENR(I)	4.95	0	-0.26	897.416	6.11
														2	21.45	21.45	95.4	8460000	(R)CCFVHDCCYGNLPDCNPK(S)	5.68	16.21	0.91	1158.43	5.21
														3	16.05	9.39	82.8	66800	(K)AAAICFRQNLNTYSK(K)	5.6	10.81	0.96	586.3	9.99
														2	27.86	27.86	98.4	3230000	(K)LAIPSYSSYGCYCGWGGK(G)	7.35	0	0.92	1013.45	8.43
														3	19.25	19.25	88.7	10300000	(K)LAIPSYSSYGCYCGWGGK(G)	7.48	28.99	0.99	675.962	8.43
														3	20.64	20.64	92.4	135000	(K)MILEETGKLAIPSYSSYGCYCGWGGK(G)	8.1	0.13	0.92	976.456	5.9
														4	14.86	6.13	73.1	145000	(K)MILEETGKLAIPSYSSYGCYCGWGGK(G)	8.02	0.13	0.94	732.592	5.9
														2	16.75	16.75	83.4	1760000	(K)YMLYPDFLCKGELKC(-)	8.1	0.13	0.98	968.957	6.07
														2	21.39	21.39	86.7	1090000	(K)LAIPSYSSYGCYCGWGGK(G)	9.22	159.97	1	1013.44	8.43
														3	18.04	8.42	88.9	55000	(-)SLLEFGKMILEETGK(L)	9.55	5.4	0.95	565.639	4.78
														2	16.7	8.99	76.9	20900	(-)SLLEFGKMILEETGK(L)	9.55	5.4	0.96	847.956	4.78
														2	22.52	22.52	92	32900	(K)LAIPSYSSYGCYCGWGGK(G)	10.33	3.45	0.99	1013.45	8.43
7	3	3.2	14	7	133.58	65.2	17000000	1.2189e+06	14437.2	9.05	D. russelii	P59071	Basic phospholipase A2 VRV-PL-VIIIa												0.080629	0.077713	0.00626592
														2	10.51	10.51	71.5	2820	(K)RVNGAIVCEK(G)	5.27	0	0.13	573.309	8.75
														3	14.73	14.73	76.1	176000	(R)VNGAIVCEKGTSCENR(I)	4.57	1.92	0.99	598.615	6.11
														2	22.55	22.55	90.2	56000	(R)VNGAIVCEKGTSCENR(I)	4.95	0	-0.26	897.416	6.11
														2	10.82	10.82	71.2	56000	(R)VNGAIVCEKGTSCENR(I)	4.95	0	-0.26	897.416	6.11
														3	16.05	9.39	82.8	66800	(K)AAAICFRQNLNTYSK(K)	5.6	10.81	0.96	586.3	9.99
														2	27.86	27.86	98.4	3230000	(K)LAIPSYSSYGCYCGWGGK(G)	7.35	0	0.92	1013.45	8.43
														3	19.25	19.25	88.7	10300000	(K)LAIPSYSSYGCYCGWGGK(G)	7.48	28.99	0.99	675.962	8.43
														3	20.64	20.64	92.4	135000	(R)MILEETGKLAIPSYSSYGCYCGWGGK(G)	8.1	0.13	0.92	976.456	5.9
														4	14.86	6.13	73.1	145000	(R)MILEETGKLAIPSYSSYGCYCGWGGK(G)	8.02	0.13	0.94	732.592	5.9
														2	16.75	16.75	83.4	1760000	(K)YMLYPDFLCKGELKC(-)	8.1	0.13	0.98	968.957	6.07
														2	21.39	21.39	86.7	1090000	(K)LAIPSYSSYGCYCGWGGK(G)	9.22	159.97	1	1013.44	8.43
														3	13.78	7.3	76.7	6640	(-)SLLEFGRMILEETGK(L)	10.63	0	0.64	574.972	4.78
														2	19.22	14.27	90.3	7470	(-)SLLEFGRMILEETGK(L)	10.63	0	0.78	861.952	4.78
														2	22.52	22.52	92	32900	(K)LAIPSYSSYGCYCGWGGK(G)	10.33	3.45	0.99	1013.45	8.43
7	3	3.3	13	7	132.6	65.6	23800000	1.83029e+06	16236.4	9.22	D. siamensis	A8CG84	Basic phospholipase A2 DsM-S1												0.121071	0.077713	0.00940882
														2	10.51	10.51	71.5	2820	(K)RVNGAIVCEK(G)	5.27	0	0.13	573.309	8.75
														3	14.73	14.73	76.1	176000	(R)VNGAIVCEKGTSCENR(I)	4.57	1.92	0.99	598.615	6.11
														2	22.55	22.55	90.2	56000	(R)VNGAIVCEKGTSCENR(I)	4.95	0	-0.26	897.416	6.11
														2	10.82	10.82	71.2	56000	(R)VNGAIVCEKGTSCENR(I)	4.95	0	-0.26	897.416	6.11
														2	21.45	21.45	95.4	8460000	(R)CCFVHDCCYGNLPDCNPK(S)	5.68	16.21	0.91	1158.43	5.21
														3	16.05	9.39	82.8	66800	(K)AAAICFRQNLNTYSK(K)	5.6	10.81	0.96	586.3	9.99
														2	27.86	27.86	98.4	3230000	(K)LAIPSYSSYGCYCGWGGK(G)	7.35	0	0.92	1013.45	8.43
														3	19.25	19.25	88.7	10300000	(K)LAIPSYSSYGCYCGWGGK(G)	7.48	28.99	0.99	675.962	8.43
														3	20.64	20.64	92.4	135000	(K)MILEETGKLAIPSYSSYGCYCGWGGK(G)	8.1	0.13	0.92	976.456	5.9
														4	14.86	6.13	73.1	145000	(K)MILEETGKLAIPSYSSYGCYCGWGGK(G)	8.02	0.13	0.94	732.592	5.9
														2	21.39	21.39	86.7	1090000	(K)LAIPSYSSYGCYCGWGGK(G)	9.22	159.97	1	1013.44	8.43
														2	13.54	7.53	72.9	43200	(K)YMLYPDFLCKGELR(C)	9.25	5.66	0.99	902.936	6.07
														2	22.52	22.52	92	32900	(K)LAIPSYSSYGCYCGWGGK(G)	10.33	3.45	0.99	1013.45	8.43
7	3	3.4	9	4	70.77	48.7	28300000	3.14347e+06	14485.3	8.75	D. russelii	P86368	U1-viperitoxin-Dr1a												0.207937	0.077713	0.0161594
														2	10.82	10.82	71.2	56000	(R)VNGAIVCEQGTSCENR(I)	4.95	0	-0.26	897.416	4.53
														3	16.4	16.4	79.3	4750000	(K)IYmLYPDFLCK(G)	7.38	20.09	0.9	493.577	5.83
														2	21.45	21.45	95.4	8460000	(R)CCFVHDCCYGNLPDCNPK(S)	5.68	16.21	0.91	1158.43	5.21
														2	16.37	16.37	74.7	8740000	(K)IYmLYPDFLCK(G)	7.38	20.09	0.94	739.87	5.83
														3	16.4	16.4	79.6	4750000	(K)IYmLYPDFLCK(G)	7.38	20.09	0.9	493.582	5.83
														2	17.41	14.2	91.9	711000	(K)IYMLYPDFLCK(G)	9.25	5.66	1	731.861	5.83
														2	12.77	7.98	75.8	15400	(-)SLLEFGmMILEETGK(L)	10.33	1.6	0.76	857.424	4.25
														3	13.39	7.3	76.9	4810	(-)SLLEFGmMILEETGK(L)	10.35	0	0.7	571.952	4.25
														2	21.09	14.67	94	804000	(-)SLLEFGMMILEETGK(L)	11.23	8.56	0.99	849.428	4.25
								1.51174e+07																	1
8	1	1.1	21	15	231.54	35.3	11900000	569910	29507.5	9.78	D. siamensis	P18965	Factor V activator RVV-V gamma												0.14108	0.016401	0.00231385
														3	16.59	16.59	86.7	1690000	(R)NEDEQIRVPR(G)	5.33	0	1	419.22	4.68
														2	15.88	9.41	90.1	238000	(R)NEDEQIRVPR(G)	5.33	0	0.99	628.324	4.68
														3	10.56	10.56	73.5	37300	(K)NIRNEDEQIRVPR(G)	6.48	0	0.49	546.961	6.19
														2	14.91	14.91	81	1400000	(K)FPNGLDK(D)	5.63	16	1	395.709	5.84
														2	18.23	18.23	81.8	56600	(R)GKYFCLNTK(F)	6.02	5.4	1	565.787	9.7
														3	15.59	15.59	93.3	97900	(R)TLCAGILKGGR(D)	6.05	0	1	382.555	11
														4	15.8	15.8	87.8	421000	(R)LRRPVTYSTHIAPVSLPSR(S)	6.38	5.4	0.99	538.312	11.71
														2	15.09	15.09	72.6	296000	(K)YFCLNTK(F)	6.4	0	1	473.23	8.59
														4	10.37	10.37	73.2	151000	(R)RPVTYSTHIAPVSLPSR(S)	6.5	5.4	0.98	471.015	10.84
														3	17.59	17.59	94.1	122000	(R)RPVTYSTHIAPVSLPSR(S)	6.5	5.4	0.98	627.684	10.84
														2	12.95	12.95	83	200000	(R)EWVLTAAHCDR(R)	6.58	5.4	0.99	679.321	5.32
														3	17.04	17.04	84.2	364000	(K)YFCLNTKFPNGLDK(D)	7.62	3.88	1	572.953	8.5
														2	15.12	15.12	76.8	31200	(R)FFCLSNK(N)	6.87	4.13	1	458.223	8.75
														2	19.77	19.77	86.6	69400	(K)YFCLNTKFPNGLDK(D)	7.62	3.88	0.99	858.925	8.5
														3	16.71	12.48	95.1	954000	(K)HKWCEPLYPWVPADSR(T)	7.8	5.4	0.99	680.998	6.75
														4	14.7	14.7	88	577000	(K)HKWCEPLYPWVPADSR(T)	7.8	5.4	0.99	511	6.75
														3	18.52	18.52	87.7	204000	(K)FPNGLDKDIMLIR(L)	8.32	7	0.99	511.282	5.96
														2	17.66	10.03	79.2	23500	(K)FPNGLDKDIMLIR(L)	8.32	7	0.99	766.417	5.96
														2	17.49	17.49	88.2	3490000	(K)WCEPLYPWVPADSR(T)	8.8	7.59	1	888.416	4.37
														3	20.21	15.37	95	1460000	(K)WCEPLYPWVPADSR(T)	8.8	7.59	1	592.614	4.37
														3	19.02	19.02	81	85200	(K)YFCLNTKFPNGLDKDIMLIR(L)	8.87	7.98	0.96	820.092	8.5
8	1	1.2	7	5	70.84	25.3	4760000	680257	28719.5	7.07	D. siamensis	E5L0E4	Beta-fibrinogenase-like												0.168396	0.016401	0.00276186
														3	11.99	11.99	79.4	91800	(R)AAYKGLPAQSR(T)	4.73	3.19	0.99	387.884	9.99
														2	15.12	15.12	76.8	31200	(R)FFCLSNK(N)	6.87	4.13	1	458.223	8.75
														2	11.84	11.84	71.5	58200	(K)WDKDIMLIK(L)	7.5	0	1	581.32	5.96
														2	17.32	12.06	96.5	174000	(K)TSTYIAPLSLPSSPPR(V)	7.82	5.4	0.97	843.957	8.41
														3	18.65	11.86	93.5	45600	(K)TSTYIAPLSLPSSPPR(V)	7.82	5.4	0.98	562.974	8.41
														3	13.24	9.87	80	3740000	(K)VYDYTDWIQSIIAGNTAATCPP(-)	10.47	9.06	1	819.388	3.56
														2	11.82	7.04	80.1	621000	(K)VYDYTDWIQSIIAGNTAATCPP(-)	10.47	7.27	0.99	1228.57	3.56
8	1	1.3	4	4	64.65	28.1	306000	76550	29058.8	8.75	D. russelii	CL2958.Contig7_DRSL	Serine beta-fibrinogenase-like protein precursor												0.0189497	0.016401	0.000310795
														2	14.38	14.38	88.8	219000	(R)AAYGGLPEK(S)	4.87	0	0.9	453.241	6.04
														2	15.12	15.12	76.8	31200	(R)FFCLSNK(N)	6.87	4.13	1	458.223	8.75
														3	13.36	6.42	73.1	17500	(R)LNSPVTYNTHIAPFSLPSSPPTVGSVCR(I)	7.6	0	-1.32	1000.17	8.75
														3	21.79	21.79	86.5	38500	(K)GGIDTCLADSGGPLICNGQFQGIVAWGR(H)	9.23	3.44	0.96	973.803	4.21
8	1	1.4	2	2	27.01	8.5	62700	31360	25922.2	9.27	D. acutus	Q98TT5	Thrombin-like enzyme												0.00776308	0.016401	0.000127322
														3	15.17	15.17	81.3	4520	(-)VGGDECNINEHR(F)	4.07	0	0.62	467.207	4.65
														2	11.84	11.84	71.5	58200	(K)WDKDIMLIK(L)	7.5	0	1	581.32	5.96
8	2	2.1	17	12	216.86	69.4	16700000	983767	14409.2	9.2	D. russelii	P59071	Basic phospholipase A2 VRV-PL-VIIIa												0.243529	0.016401	0.00399412
														3	14.01	14.01	83.3	420000	(K)RVNGAIVCEK(G)	4.47	7.97	0.99	382.542	8.75
														2	15.31	8.16	95.5	274000	(K)RVNGAIVCEK(G)	4.47	6.37	1	573.308	8.75
														3	18.75	14.46	89.5	396000	(K)YKRVNGAIVCEK(G)	4.57	3.69	0.99	479.596	9.7
														2	17.21	17.21	96.7	17100	(K)YKRVNGAIVCEK(G)	4.58	2.1	0.98	718.888	9.7
														3	20.18	20.18	90.4	11300	(K)RVNGAIVCEKGTSCENR(I)	5.07	0	-0.32	650.637	8.75
														2	14.92	4.56	77.7	7940000	(K)MILEETGK(L)	5.72	7.6	1	460.744	4.53
														3	20.38	20.38	88.7	1690000	(R)CCFVHDCCYGNLPDCNPK(S)	6.22	0	0.91	772.633	5.21
														2	20.02	20.02	93.2	194000	(R)CCFVHDCCYGNLPDCNPK(S)	6.22	0	0.96	1158.44	5.21
														2	14.19	0.68	84.2	2480000	(-)SLLEFGK(M)	7.27	5.4	0.98	397.227	5.72
														3	20.78	13.37	96	118000	(K)LAIPSYSSYGCYCGWGGKGTPK(D)	7.5	0	0.99	803.706	9.4
														3	18.91	18.91	86.8	799000	(K)LAIPSYSSYGCYCGWGGK(G)	7.87	5.4	0.99	675.968	8.43
														2	26.15	26.15	94.4	2050000	(K)LAIPSYSSYGCYCGWGGK(G)	7.87	5.4	0.99	1013.45	8.43
														3	16.76	16.76	81.3	195000	(K)KYMLYPDFLCK(G)	8.23	0	0.99	493.248	8.43
														2	18.61	18.61	89.4	96700	(K)KYMLYPDFLCK(G)	8.23	3.37	1	739.367	8.43
														3	13.12	13.12	75.1	5540	(K)MILEETGKLAIPSYSSYGCYCGWGGK(G)	8.35	0	0.17	976.448	5.9
														2	16.94	16.94	72.6	21600	(K)YMLYPDFLCK(G)	8.78	0.83	1	675.319	5.83
														3	17.53	8.74	89	15800	(-)SLLEFGKMILEETGK(L)	9.68	1.34	0.77	565.64	4.78
8	2	2.2	15	10	188.63	69.4	8840000	589080	14437.2	9.22	D. russelii	P59071	Basic phospholipase A2 VRV-PL-VIIIa												0.145825	0.016401	0.00239168
														3	14.01	14.01	83.3	420000	(K)RVNGAIVCEK(G)	4.47	7.97	0.99	382.542	8.75
														2	15.31	8.16	95.5	274000	(K)RVNGAIVCEK(G)	4.47	6.37	1	573.308	8.75
														3	18.75	14.46	89.5	396000	(K)YKRVNGAIVCEK(G)	4.57	3.69	0.99	479.596	9.7
														2	17.21	17.21	96.7	17100	(K)YKRVNGAIVCEK(G)	4.58	2.1	0.98	718.888	9.7
														3	20.18	20.18	90.4	11300	(K)RVNGAIVCEKGTSCENR(I)	5.07	0	-0.32	650.637	8.75
														3	20.38	20.38	88.7	1690000	(R)CCFVHDCCYGNLPDCNPK(S)	6.22	0	0.91	772.633	5.21
														2	20.02	20.02	93.2	194000	(R)CCFVHDCCYGNLPDCNPK(S)	6.22	0	0.96	1158.44	5.21
														2	14.19	0.68	84.2	2480000	(-)SLLEFGK(M)	7.27	5.4	0.98	397.227	5.72
														3	20.78	13.37	96	118000	(R)LAIPSYSSYGCYCGWGGKGTPK(D)	7.5	0	0.99	803.706	9.4
														3	18.91	18.91	86.8	799000	(R)LAIPSYSSYGCYCGWGGK(G)	7.87	5.4	0.99	675.968	8.43
														2	26.15	26.15	94.4	2050000	(R)LAIPSYSSYGCYCGWGGK(G)	7.87	5.4	0.99	1013.45	8.43
														3	16.76	16.76	81.3	195000	(K)KYMLYPDFLCK(G)	8.23	0	0.99	493.248	8.43
														2	18.61	18.61	89.4	96700	(K)KYMLYPDFLCK(G)	8.23	3.37	1	739.367	8.43
														2	16.94	16.94	72.6	21600	(K)YMLYPDFLCK(G)	8.78	0.83	1	675.319	5.83
														3	17.34	17.34	83.7	73500	(K)MILEETGRLAIPSYSSYGCYCGWGGK(G)	8.88	5.04	0.88	985.784	5.9
8	2	2.3	8	5	104.59	52.8	2440000	304275	14485.3	8.75	D. russelii	P86368	U1-viperitoxin-Dr1a												0.0753224	0.016401	0.00123536
														3	20.18	20.18	90.4	11300	(K)RVNGAIVCEQGTSCENR(I)	5.07	0	-0.32	650.637	6.14
														2	19.98	19.98	90.4	129000	(R)VNGAIVCEQGTSCENR(I)	5.15	5.42	0.95	897.399	4.53
														3	15.81	15.81	78.3	162000	(R)VNGAIVCEQGTSCENR(I)	5.15	5.42	0.98	598.603	4.53
														3	20.38	20.38	88.7	1690000	(R)CCFVHDCCYGNLPDCNPK(S)	6.22	0	0.91	772.633	5.21
														2	20.02	20.02	93.2	194000	(R)CCFVHDCCYGNLPDCNPK(S)	6.22	0	0.96	1158.44	5.21
														2	25.8	25.8	98.2	71500	(K)LAVPFYSSYGCYCGWGGK(A)	8.63	5.8	0.98	1036.46	8.43
														3	20.32	20.32	85.6	79200	(K)LAVPFYSSYGCYCGWGGK(A)	8.63	5.8	0.97	691.307	8.43
														2	18.25	18.25	93.3	97200	(K)IYMLYPDFLCK(G)	9.37	4.78	1	731.86	5.83
8	3	3.1	11	8	126.16	38.4	833000	75663.6	27600.7	7.14	D. russelii	F2Q6F2	Cysteine-rich seceretory protein Dr-CRPK												0.0187303	0.016401	0.000307196
														2	10.55	4.43	72.1	58000	(R)SVTPTASNmLK(M)	4.87	0	0.98	582.801	8.47
														3	14.98	14.98	80.5	106000	(R)CILNHSPYNSR(V)	5.43	0	1	454.221	8.75
														2	15.6	8.93	86.5	16800	(R)CILNHSPYNSR(V)	5.43	0	1	680.826	8.75
														2	17.69	8.56	91.4	47000	(R)SVTPTASNMLK(M)	6.05	0	0.98	574.804	8.47
														2	14.91	14.91	78.6	31200	(K)mEWYPEAAANAER(W)	6.62	5.4	0.98	777.338	4.25
														3	12.02	12.02	74.7	149000	(K)TKCPASCFCHNEII(-)	6.7	4.13	1	579.591	6.41
														2	12.9	12.9	77.4	29800	(K)TKCPASCFCHNEII(-)	6.7	4.13	0.96	868.88	6.41
														4	12.08	3.58	85.4	34800	(R)RPEIQNEIVDLHNSLRR(S)	6.88	0	0.94	523.036	6.76
														3	18.31	18.31	100	75200	(R)RPEIQNEIVDLHNSLR(R)	7.23	0	0.94	645.013	5.45
														4	12.98	3.45	80.2	11500	(K)KDFVYGQGASPANAVVGHYTQIVWYK(S)	8.23	0	0.65	725.37	8.39
														3	21.69	14.44	94.8	273000	(K)DFVYGQGASPANAVVGHYTQIVWYK(S)	8.75	6.51	0.99	924.127	6.74
8	3	3.2	10	7	107.49	35.5	626000	62540	27614.8	7.9	D. russelii	CL3658.Contig2_DRSL	Cysteine-rich seceretory protein Dr-CRPK												0.0154816	0.016401	0.000253914
														2	10.55	4.43	72.1	58000	(R)SVTPTASNmLK(M)	4.87	0	0.98	582.801	8.47
														3	14.98	14.98	80.5	106000	(R)CILNHSPYNSR(V)	5.43	0	1	454.221	8.75
														2	15.6	8.93	86.5	16800	(R)CILNHSPYNSR(V)	5.43	0	1	680.826	8.75
														2	17.69	8.56	91.4	47000	(R)SVTPTASNMLK(M)	6.05	0	0.98	574.804	8.47
														2	14.91	14.91	78.6	31200	(K)mEWYPEAAANAER(W)	6.62	5.4	0.98	777.338	4.25
														3	12.02	12.02	74.7	149000	(K)TKCPASCFCHNEII(-)	6.7	4.13	1	579.591	6.41
														2	12.9	12.9	77.4	29800	(K)TKCPASCFCHNEII(-)	6.7	4.13	0.96	868.88	6.41
														4	12.08	3.58	85.4	34800	(R)RPEIQNEIVDLHNSLRR(S)	6.88	0	0.94	523.036	6.76
														3	18.31	18.31	100	75200	(R)RPEIQNEIVDLHNSLR(R)	7.23	0	0.94	645.013	5.45
														3	16	8.78	82.7	77600	(K)GASPANAVVGHYTQIVWYK(S)	8.05	4.65	0.99	687.691	8.51
8	3	3.3	2	2	34.11	9.9	196000	98100	25956.9	9.33	D. russelii	F2Q6F3	Cysteine-rich seceretory protein Dr-CRPB												0.0242844	0.016401	0.000398288
														2	19.2	14.65	94	165000	(-)SVDFDSESPR(K)	5.5	5.4	0.97	569.755	4.03
														2	14.91	14.91	78.6	31200	(K)mEWYPEAAANAER(W)	6.62	5.4	0.98	777.338	4.25
8	3	3.4	2	2	26.88	9.1	57700	28850	27683.8	7.87	C. godmani	F2Q6F6	Cysteine-rich seceretory protein Pg-CRP												0.00714174	0.016401	0.000117132
														3	11.97	11.97	70.7	26500	(K)IVDLHNSLR(R)	5.85	4.02	0.99	356.205	6.74
														2	14.91	14.91	78.6	31200	(K)mEWYPEAAANAER(W)	6.62	5.4	0.98	777.338	4.25
8	4	4.1	10	5	104.66	67.3	3210000	321180	16276.8	4.51	D. siamensis	P31100	Acidic phospholipase A2 RV-7												0.0795072	0.016401	0.001304
														3	16.51	16.51	80.4	1890000	(R)CCFVHDCCYGTVNDCNPK(T)	5.75	4.41	0.96	769.291	5.21
														2	22.5	22.5	88.4	203000	(R)CCFVHDCCYGTVNDCNPK(T)	5.75	4.41	0.98	1153.43	5.21
														3	12.55	12.55	78	86900	(K)NYEYYSISHCTEESEQC(-)	6.23	5.4	1	733.615	4.09
														2	14.04	14.04	90.4	55600	(K)NYEYYSISHCTEESEQC(-)	6.23	5.4	0.99	1099.92	4.09
														2	19.18	19.18	88.8	509000	(R)AAAICLGQNVNTYDK(N)	6.5	5.4	0.98	819.403	5.88
														3	15.56	15.56	73.2	79200	(R)AAAICLGQNVNTYDK(N)	6.5	5.4	0.98	546.605	5.88
														3	24.02	24.02	97.4	126000	(K)EVVHSYAIYGCYCGWGGQGR(A)	7.27	5.4	1	773.674	6.85
														2	20.97	20.97	100	16700	(K)EVVHSYAIYGCYCGWGGQGR(A)	7.25	5.4	0.97	1160	6.85
														3	24.92	24.92	97.7	190000	(K)TATYSYSFENGDIVCGDNDLCLR(T)	8.05	14.44	0.99	890.721	3.84
														2	20.97	20.97	87.4	55400	(K)TATYSYSFENGDIVCGDNDLCLR(T)	8.02	4.65	0.96	1335.58	3.84
8	5	5.1	6	5	90.68	19.2	340000	56733.3	29577.7	9.77	M. lebetina	Q9PT40	Venom serine proteinase-like protein 2												0.0140442	0.016401	0.000230339
														3	14.01	14.01	87.2	34300	(R)IILGVHSK(N)	5.43	0	0.99	289.521	8.76
														3	10.21	10.21	84.8	97900	(K)EKFFCLSSK(T)	6.05	0	1	382.527	8.69
														2	17.15	17.15	83.2	63900	(K)FFCLSSK(T)	6.92	5.41	1	444.717	8.75
														2	23.16	23.16	91.9	57600	(R)TLCAGILQGGIDSCK(V)	7.25	5.4	0.99	796.893	5.5
														3	19.93	19.93	90.5	60100	(R)FYCAGTLINQEWVLTAAR(C)	9.15	6.12	0.95	705.023	6
														2	26.15	26.15	89.9	26600	(R)FYCAGTLINQEWVLTAAR(C)	9.15	4.52	0.96	1057.03	6
8	5	5.2	4	4	59.9	15.5	332000	83000	29035.7	7.96	M. lebetina	E0Y420	Serine protease VLSP-3												0.0205464	0.016401	0.000336982
														3	10.21	10.21	84.8	97900	(K)EKFFCLSSK(N)	6.05	0	1	382.527	8.69
														2	17.15	17.15	83.2	63900	(K)FFCLSSK(N)	6.92	5.41	1	444.717	8.75
														3	20.7	17.28	96.9	112000	(K)TSTHIAPLSLPSSPPSVGSVCR(I)	7.42	0	1	750.724	9.44
														2	11.84	11.84	71.5	58200	(K)WDKDIMLIK(L)	7.5	0	1	581.32	5.96
8	5	5.3	3	3	48.23	9.3	235000	78366.7	28981.6	7.11	M. lebetina	E0Y419	Beta-fibrinogenase												0.0193995	0.016401	0.00031817
														3	10.21	10.21	84.8	97900	(K)EKFFCLSSK(N)	6.05	0	1	382.527	8.69
														2	17.15	17.15	83.2	63900	(K)FFCLSSK(N)	6.92	5.41	1	444.717	8.75
														2	20.87	20.87	94.6	73300	(R)TLCAGILQGGIDTCK(G)	7.33	0	1	803.901	5.5
								4.03963e+06																	1
9	1	1.1	9	4	98.7	32.8	34000000	3.77411e+06	29126.9	7.94	D. russelii	CL2958.Contig6_DRSL	Serine protease VLSP-1												0.444635	0.027013	0.0120109
														4	14.87	8.87	80.4	3680000	(R)LNSPVTYNTHIAPFSLPSSPPTVGSVCR(I)	7.93	11.06	1	750.387	8.75
														2	22.33	22.33	87.8	447000	(R)LNSPVTYNTHIAPFSLPSSPPTVGSVCR(I)	7.93	16.47	0.98	1499.76	8.75
														3	18.18	18.18	82.8	8500000	(K)SFTPWDKDIMLIR(L)	8.43	5.66	0.97	541.289	5.68
														2	20.32	16.15	84.5	6240000	(K)SFTPWDKDIMLIR(L)	8.45	5.66	0.99	811.429	5.68
														3	25.53	25.53	95.1	9720000	(K)GGIDTCLADSGGPLICNGQFQGIVAWGR(H)	9.05	16.34	0.96	973.805	4.21
														2	31.25	31.25	100	4390000	(K)GGIDTCLADSGGPLICNGQFQGIVAWGR(H)	9.02	11.06	0.98	1460.2	4.21
														2	24.8	24.8	98.4	424000	(K)VFDYNNWIQNIIAGNR(T)	9.77	5.66	0.98	968.988	5.8
														3	18.22	18.22	88.2	223000	(K)VFDYNNWIQNIIAGNR(T)	9.77	5.66	0.98	646.328	5.8
														3	25.87	25.87	92.9	343000	(K)GGIDTCLADSGGPLICNGQFQGIVAWGR(H)	11.12	25.01	0.98	973.802	4.21
9	2	2.1	11	8	157.24	57.8	8350000	760373	14409.2	9.2	D. russelii	P59071	Basic phospholipase A2 VRV-PL-VIIIa												0.089581	0.027013	0.00241985
														3	15.38	15.38	83	92200	(K)YKRVNGAIVCEK(G)	4.45	3.63	0.99	479.595	9.7
														3	20.72	20.72	95.9	38400	(K)RVNGAIVCEKGTSCENR(I)	4.67	0	0.91	650.637	8.75
														2	18.27	18.27	90.9	61400	(R)VNGAIVCEKGTSCENR(I)	4.85	5.15	0.97	897.4	6.11
														3	19.14	19.14	89.5	1680000	(R)CCFVHDCCYGNLPDCNPK(S)	5.88	5.4	0.93	772.633	5.21
														2	19.03	19.03	88.5	442000	(R)CCFVHDCCYGNLPDCNPK(S)	5.88	5.4	0.95	1158.45	5.21
														3	23.09	14.46	97.7	674000	(K)LAIPSYSSYGCYCGWGGKGTPK(D)	7.02	0.13	0.99	803.708	9.4
														2	25.57	25.57	93	104000	(K)LAIPSYSSYGCYCGWGGK(G)	7.58	5.53	0.98	1013.45	8.43
														3	20.06	20.06	89.8	27100	(K)LAIPSYSSYGCYCGWGGK(G)	7.57	0.13	0.95	675.968	8.43
														2	20.92	20.92	93.6	1400000	(K)KYMLYPDFLCK(G)	7.67	0.13	1	739.368	8.43
														3	16.92	16.92	83.6	995000	(K)KYMLYPDFLCK(G)	7.67	0.13	0.99	493.247	8.43
														2	14.15	14.15	72.2	2850000	(K)YMLYPDFLCK(G)	8.43	5.66	0.99	675.321	5.83
9	2	2.2	9	6	106.22	67.7	2840000	316033	14485.3	8.75	D. russelii	P86368	U1-viperitoxin-Dr1a												0.0372325	0.027013	0.00100576
														3	20.72	20.72	95.9	38400	(K)RVNGAIVCEQGTSCENR(I)	4.67	0	0.91	650.637	6.14
														2	18.27	18.27	90.9	61400	(R)VNGAIVCEQGTSCENR(I)	4.85	5.15	0.97	897.4	4.53
														3	19.14	19.14	89.5	1680000	(R)CCFVHDCCYGNLPDCNPK(S)	5.88	5.4	0.93	772.633	5.21
														2	19.03	19.03	88.5	442000	(R)CCFVHDCCYGNLPDCNPK(S)	5.88	5.4	0.95	1158.45	5.21
														3	12.68	3.93	82.9	161000	(K)LAVPFYSSYGCYCGWGGKATPK(D)	8.1	5.66	0.98	823.72	9.4
														2	15.16	15.16	88.5	153000	(K)IYMLYPDFLCK(G)	9.05	0.13	0.97	731.86	5.83
														2	14.67	8.41	70.7	108000	(-)SLLEFGMmILEETGK(L)	10.18	11.06	0.99	857.426	4.25
														3	14.78	5.97	82.3	45500	(-)SLLEFGmMILEETGK(L)	10.18	5.66	0.98	571.953	4.25
														2	20.25	14.01	96	155000	(-)SLLEFGMMILEETGK(L)	11.2	7.65	0.97	849.429	4.25
9	3	3.1	13	9	140.35	31	20200000	1552800	29180.4	9.89	D. siamensis	E5L0E3	Alpha-fibrinogenase-like												0.182938	0.027013	0.00494171
														2	14.67	8.86	92	28900	(R)GAPSIYTK(V)	4.78	5.4	0.88	418.731	8.59
														2	16.3	16.3	94.3	755000	(K)EKFFCLSSK(S)	5.2	0	0.99	573.286	8.69
														2	16.37	16.37	81.8	751000	(K)FFCLSSK(S)	6.25	5.4	1	444.719	8.75
														3	12.56	12.56	72.5	455000	(R)IMGWGSITSPKK(I)	6.47	0.13	1	435.574	10
														4	16.3	6.58	86	5920000	(K)LNKPVTYSTHIASLSLPSNPPR(V)	6.57	0.13	0.97	598.835	9.99
														3	18.15	13.39	85.4	2660000	(K)LNKPVTYSTHIASLSLPSNPPR(V)	6.57	0.13	0.99	798.109	9.99
														2	12.52	12.52	73.6	422000	(K)WDKDIMLIK(L)	6.93	0.13	1	581.316	5.96
														2	13.06	13.06	70.6	175000	(R)IMGWGSITSPK(K)	7.05	5.66	1	588.808	8.75
														4	16.96	16.96	89.7	3580000	(K)KILPFVPHCANINIVPYTVCR(V)	7.77	5.53	0.97	628.592	9.99
														3	16.67	9.72	86.3	65600	(K)KILPFVPHCANINIVPYTVCR(V)	7.87	5.4	0.99	837.787	9.99
														3	14.15	14.15	76.5	5070000	(K)ILPFVPHCANINIVPYTVCR(V)	8.5	5.66	0.98	795.09	8.75
														2	19.76	11.93	94.4	218000	(K)ILPFVPHCANINIVPYTVCR(V)	8.5	5.66	0.99	1192.13	8.75
														4	17.92	9.79	97.3	85900	(K)ILPFVPHCANINIVPYTVCR(V)	8.5	5.66	0.98	596.567	8.75
9	3	3.2	10	6	94.96	49	11500000	1145840	11640.3	10.35	D. siamensis	E5L0E3	Serine alpha-fibrinogenase-like protein precursor Daboia-russelii												0.134994	0.027013	0.00364658
														2	14.67	8.86	92	28900	(R)GAPSIYTK(V)	4.78	5.4	0.88	418.731	8.59
														3	17.95	11.05	92.5	1520000	(R)VIYRPLPAQSR(T)	5.12	0	0.99	433.924	10.83
														2	14.34	8.33	96	260000	(R)VIYRPLPAQSR(T)	5.12	0	0.99	650.381	10.83
														3	12.56	12.56	72.5	455000	(R)IMGWGSITSPKK(I)	6.47	0.13	1	435.574	10
														2	13.06	13.06	70.6	175000	(R)IMGWGSITSPK(K)	7.05	5.66	1	588.808	8.75
														4	16.96	16.96	89.7	3580000	(K)KILPFVPHCANINIVPYTVCR(V)	7.77	5.53	0.97	628.592	9.99
														3	16.67	9.72	86.3	65600	(K)KILPFVPHCANINIVPYTVCR(V)	7.87	5.4	0.99	837.787	9.99
														3	14.15	14.15	76.5	5070000	(K)ILPFVPHCANINIVPYTVCR(V)	8.5	5.66	0.98	795.09	8.75
														2	19.76	11.93	94.4	218000	(K)ILPFVPHCANINIVPYTVCR(V)	8.5	5.66	0.99	1192.13	8.75
														4	17.92	9.79	97.3	85900	(K)ILPFVPHCANINIVPYTVCR(V)	8.5	5.66	0.98	596.567	8.75
9	3	3.3	2	2	30.56	9.7	867000	434000	28719.5	7.07	D. siamensis	E5L0E4	Beta-fibrinogenase-like												0.0511304	0.027013	0.00138118
														2	12.52	12.52	73.6	422000	(K)WDKDIMLIK(L)	6.93	0.13	1	581.316	5.96
														2	18.04	12.56	96.2	446000	(K)TSTYIAPLSLPSSPPR(V)	7.3	0	0.98	843.961	8.41
9	3	3.4	2	2	27.92	12	585000	292500	28968.9	6.97	E. carinatus	CL2791.Contig7_EC	Serine protease
														2	12.52	12.52	73.6	422000	(K)WDKDIMLIK(L)	6.93	0.13	1	581.316	5.96	0.03446	0.027013	0.000930867
														3	15.4	8.22	86	163000	(K)VFDYTDWIQSIIAGNTAATCPP(-)	10.88	10.04	0.99	814.056	3.56
9	4	4.1	2	2	29.83	27.7	145000	72250	16791.1	9.1	D. russelii	P67861	Snake venom vascular endothelial growth factor toxin VR-1												0.00851191	0.027013	0.000229932
														3	16.41	16.41	72.9	51400	(R)WKQGEPEGPKEPR(R)	5.3	0	0.97	513.264	6.23
														4	13.42	4.42	86.9	93100	(R)ETLVSILQEHPDEISDIFRPSCVAVLR(C)	9.48	0.13	0.99	781.662	4.5
9	5	5.1	2	2	28.42	20.6	281000	140200	14424.9	9.05	D. russelii	P81458	Basic phospholipase A2 RVV-VD												0.0165172	0.027013	0.00044618
														2	13.37	13.37	83.8	35400	(K)YHNYPPSQCTGTEQC(-)	4.48	9.03	0.96	921.364	5.24
														2	15.05	9.93	74.2	245000	(-)NLFQFAEMIVK(M)	10.3	0.13	1	670.358	6
								8.48811e+06																	1
10	1	1.1	5	4	71.35	44.6	240000	47996	14409.2	9.2	D. russelii	P59071	Basic phospholipase A2 VRV-PL-VIIIa												1	0.013485	0.013485
														2	13.71	6.76	75.5	45400	(K)MILEETGK(L)	5.77	6.08	0.9	460.741	4.53
														3	21.69	21.69	87.6	20100	(R)CCFVHDCCYGNLPDCNPK(S)	6.28	3.25	0.92	772.631	5.21
														2	20.08	20.08	88.6	25600	(K)LAIPSYSSYGCYCGWGGK(G)	7.92	3.69	0.86	1013.44	8.43
														3	17.34	17.34	76.2	6880	(K)LAIPSYSSYGCYCGWGGK(G)	7.92	0	0.55	675.965	8.43
														2	15.87	15.87	73.5	142000	(K)YMLYPDFLCK(G)	8.88	6.52	0.96	675.317	5.83
								47996																	1
11	1	1.1	2	2	38.99	29.7	13300	6665	14409.2	9.2	D. russelii	P59071	Basic phospholipase A2 VRV-PL-VIIIa												1	0.29994	0.29994
														3	15.5	15.5	72.6	5720	(R)CCFVHDCCYGNLPDCNPK(S)	6.27	0	0.75	772.631	5.21
														2	23.49	23.49	88.9	7610	(K)LAIPSYSSYGCYCGWGGK(G)	7.92	0	0.79	1013.44	8.43
								6665																	1
12	1	1.1	4	4	61.72	44.6	18400	4605	14409.2	9.2	D. russelii	P59071	Basic phospholipase A2 VRV-PL-VIIIa												0.3191	0.09499	0.0303113
														2	11.64	3.93	76.8	3110	(K)MILEETGK(L)	5.7	0	0.81	460.741	4.53
														3	15.26	15.26	80.1	6210	(R)CCFVHDCCYGNLPDCNPK(S)	6.27	0	0.85	772.629	5.21
														2	18.85	18.85	86.3	4710	(K)LAIPSYSSYGCYCGWGGK(G)	7.9	0	0.64	1013.44	8.43
														2	15.97	15.97	73.8	4390	(K)YMLYPDFLCK(G)	8.88	0	0.86	675.317	5.83
12	-	-	-	-	-	-	-	-	-	-	-	-	Moderate to high molecular weight proteins												0.681	0.09499	0.0646882
								4605																	1.0001
																									Total sum of fractions		1.00001
